# Supplementary material for: Rhomboid intramembrane protease YqgP licenses bacterial membrane protein quality control as adaptor of FtsH AAA protease
Source: EMBO J. 2020 Jan 13;39(10):e102935. doi: 10.15252/embj.2019102935 (PMC7231995; doi:10.15252/embj.2019102935)
Supplement: Supplementary file 6 — Dataset EV1 [file EMBJ-39-e102935-s006.xlsx]

## Sheet: Dataset EV1
Dataset EV1:
Complete protein list of the quantitative proteomics experiment displayed in Fig.1A-C.
The MSdata are available fromthe ProteomeXchange Consortium (http://proteomecentral.proteomexchange.org) (Deutsch et al., 2017)via the PRIDE (Perez-Riverol et al., 2019)partner repository with the dataset identifier PXD014578

## Sheet: MaxQuant_results_gels
Gel slice	Uniprot Accession	Gene name	Protein function	Topology prediction (Phobius)	TM domains (Phobius)	Unique + razor sequence coverage (%)	Sequence coverage Exp1_A (%)	Sequence coverage Exp1_B (%)	Sequence coverage Exp1_C (%)	Sequence coverage Exp1_D (%)	Sequence coverage Exp1_E (%)	Sequence coverage Exp2_A (%)	Sequence coverage Exp2_B (%)	Sequence coverage Exp2_C (%)	Sequence coverage Exp2_D (%)	Sequence coverage Exp2_E (%)	Razor + unique peptides Exp1_A	Razor + unique peptides Exp1_B	Razor + unique peptides Exp1_C	Razor + unique peptides Exp1_D	Razor + unique peptides Exp1_E	Razor + unique peptides Exp2_A	Razor + unique peptides Exp2_B	Razor + unique peptides Exp2_C	Razor + unique peptides Exp2_D	Razor + unique peptides Exp2_E	Ratio H/L normalized Exp1_A	Ratio H/L normalized Exp1_B	Ratio H/L normalized Exp1_C	Ratio H/L normalized Exp1_D	Ratio H/L normalized Exp1_E	Ratio H/L normalized Exp2_A	Ratio H/L normalized Exp2_B	Ratio H/L normalized Exp2_C	Ratio H/L normalized Exp2_D	Ratio H/L normalized Exp2_E	Identified peptides	Abundance ratio for the intracellular part (Qarip)	MW theor. (Da)
Exp2_D	O34442	mgtE	Magnesium transporter MgtE		5	35	6.4	4.7	23.9	23.1	6.9	16	12.2	31.7	29.3	3.5	3	2	11	10	3	7	6	13	12	2	NaN	NaN	0.90654	13.446	NaN	2.2891	NaN	1.362	0.055803	NaN	2	17.94	50,844
Exp1_C	O31707	yknU	Uncharacterized ABC transporter ATP-binding protein YknU	IV	6	1	0	0	1	0	0	0	0	0	0	0	0	0	1	0	0	0	0	0	0	0	NaN	NaN	17.487	NaN	NaN	NaN	NaN	NaN	NaN	NaN	1	17.49	66,256
Exp1_D	O34442	mgtE	Magnesium transporter MgtE		5	35	6.4	4.7	23.9	23.1	6.9	16	12.2	31.7	29.3	3.5	3	2	11	10	3	7	6	13	12	2	NaN	NaN	0.90654	13.446	NaN	2.2891	NaN	1.362	0.055803	NaN	2	13.45	50,844
Exp2_C	O07549	yheH	Probable multidrug resistance ABC transporter ATP-binding/permease protein YheH	IV	4	22	8.5	14.9	4.6	0	0	9.4	18.6	10.3	0	0	6	10	3	0	0	6	13	7	0	0	NaN	1.1153	NaN	NaN	NaN	NaN	0.9279	0.46302	NaN	NaN	1	2.16	76,305
Exp1_C	P20166	ptsG	PTS system glucose-specific EIICBA component;Glucose permease IIC component;Glucose-specific phosphotransferase enzyme IIB component;Glucose-specific phosphotransferase enzyme IIA component	IV	11	37.2	28.3	37.1	9.2	2.7	1.1	31.5	31.8	7.2	1.1	3.4	17	23	5	2	1	22	23	5	1	2	0.71842	0.71904	2.0688	NaN	0.16861	1.5139	1.4081	0.84842	0.29956	NaN	1	2.07	75,525
Exp2_E	P54467	yqfB	Uncharacterized protein YqfB	I	1	21.6	0	0	0	0	21.6	0	0	0	19.4	21.6	0	0	0	0	2	0	0	0	2	3	NaN	NaN	NaN	NaN	NaN	NaN	NaN	NaN	NaN	0.50005	1	2	15,770
Exp2_E	Q7WY60	mrpE	Na(+)/H(+) antiporter subunit E	I	1	7	0	0	0	0	7	0	0	0	7	7	0	0	0	0	1	0	0	0	1	1	NaN	NaN	NaN	NaN	0.24215	NaN	NaN	NaN	1.7596	0.50774	1	1.97	18,380
Exp2_E	P96615	ydbS	UPF0699 transmembrane protein YdbS	IV	2	23.3	0	0	0	14.5	10.1	0	0	0	12.6	22.6	0	0	0	3	2	0	0	0	2	4	NaN	NaN	NaN	0.3978	NaN	NaN	NaN	NaN	2.0681	0.56551	3	1.83	18,122
Exp2_B	P37476	ftsH	ATP-dependent zinc metalloprotease FtsH	IV	2	59	52.6	55.9	12.1	3	0	47.4	56.8	8.8	2.5	2.5	38	36	7	2	0	32	37	5	1	1	0.86135	0.8929	1.0473	NaN	NaN	1.1014	1.0057	0.94789	NaN	NaN	19	1.72	70,937
Exp2_C	O31501	swrC	Swarming motility protein SwrC	IV	12	38.7	38.1	11.3	4.3	3.8	0	31.5	17	6.8	1	0	38	11	3	3	0	29	13	6	1	0	0.57462	0.79372	NaN	NaN	NaN	1.4949	0.99932	0.58002	NaN	NaN	1	1.72	113,505
Exp2_B	Q45068	alsT	Amino-acid carrier protein AlsT	IV	11	11.2	7.1	3.4	11.2	0	0	8	8.4	5.4	0	0	4	2	6	0	0	5	4	4	0	0	1.1975	NaN	1.1901	NaN	NaN	0.76703	0.60652	0.73471	NaN	NaN	2	1.66	50,300
Exp2_E	P40779	ytxG	UPF0478 protein YtxG	I	1	55.7	0	0	0	0	37.1	5.7	0	0	40	45.7	0	0	0	0	5	1	0	0	4	6	NaN	NaN	NaN	NaN	1.3392	NaN	NaN	NaN	NaN	0.62729	3	1.64	15,442
Exp2_D	P12946	ctaA	Heme A synthase	IV	8	13.1	5.2	11.1	2.6	11.1	0	13.1	13.1	9.8	5.2	0	1	3	1	3	0	4	4	3	2	0	NaN	1.2438	NaN	1.3836	NaN	0.65847	0.76767	NaN	0.62474	NaN	1	1.6	34,085
Exp2_E	P94520	ysdB	Sigma-w pathway protein YsdB	I	1	34.6	0	0	0	6.2	34.6	0	0	0	22.3	34.6	0	0	0	1	7	0	0	0	4	6	NaN	NaN	NaN	NaN	1.4668	NaN	NaN	NaN	1.3246	0.63148	2	1.59	15,572
Exp1_D	O34572	ykoC	Putative HMP/thiamine permease protein YkoC		5	23.2	20.9	13.4	8.7	22.4	0	20.1	19.3	12.6	23.2	0	6	4	2	5	0	6	4	3	6	0	NaN	NaN	1.101	1.6901	NaN	0.87542	NaN	NaN	0.82004	NaN	2	1.57	28,042
Exp2_E	O31989	yolF	SPBc2 prophage-derived uncharacterized protein YolF	I	1	61.9	0	0	0	21.9	61.9	0	0	0	42.9	58.1	0	0	0	2	8	0	0	0	4	7	NaN	NaN	NaN	0.77193	1.4744	NaN	NaN	NaN	1.7879	0.63471	5	1.55	12,255
Exp2_A	P12946	ctaA	Heme A synthase	IV	8	13.1	5.2	11.1	2.6	11.1	0	13.1	13.1	9.8	5.2	0	1	3	1	3	0	4	4	3	2	0	NaN	1.2438	NaN	1.3836	NaN	0.65847	0.76767	NaN	0.62474	NaN	1	1.52	34,085
Exp2_D	O34572	ykoC	Putative HMP/thiamine permease protein YkoC		5	23.2	20.9	13.4	8.7	22.4	0	20.1	19.3	12.6	23.2	0	6	4	2	5	0	6	4	3	6	0	NaN	NaN	1.101	1.6901	NaN	0.87542	NaN	NaN	0.82004	NaN	3	1.5	28,042
Exp2_D	O32168	metP	Methionine import system permease protein MetP	IV	5	11.3	0	0	0	0	6.3	0	3.2	0	11.3	3.2	0	0	0	0	2	0	1	0	3	1	NaN	NaN	NaN	NaN	1.1509	NaN	NaN	NaN	0.68161	NaN	1	1.47	23,756
Exp1_E	O31771	ymfM	Uncharacterized membrane protein YmfM	II	1	38.2	0	0	38.2	0	4.5	0	0	33	4.5	5.6	0	0	10	0	1	0	0	9	1	1	NaN	NaN	0.91925	NaN	1.47	NaN	NaN	0.98305	NaN	NaN	1	1.47	32,436
Exp2_E	P12667	nucA	DNA-entry nuclease	I	1	21.8	0	0	0	0	4.1	0	0	0	0	17.7	0	0	0	0	1	0	0	0	0	2	NaN	NaN	NaN	NaN	NaN	NaN	NaN	NaN	NaN	0.68582	1	1.46	16,259
Exp1_E	O06475	yfmQ	Uncharacterized protein YfmQ	I	1	47.3	8.8	0	8.8	12.2	47.3	20.3	0	8.8	37.8	47.3	1	0	1	2	7	2	0	1	5	7	NaN	NaN	NaN	NaN	1.5017	NaN	NaN	NaN	1.5513	1.0644	4	1.46	16,866
Exp2_E	P37814	atpF	ATP synthase subunit b	I	1	68.2	0	0	0	46.5	68.2	24.1	13.5	13.5	60.6	68.2	0	0	0	10	16	4	2	2	13	19	NaN	NaN	NaN	0.69933	1.3195	1.2399	NaN	NaN	1.3602	0.75634	14	1.45	19,208
Exp1_E	P94520	ysdB	Sigma-w pathway protein YsdB	I	1	34.6	0	0	0	6.2	34.6	0	0	0	22.3	34.6	0	0	0	1	7	0	0	0	4	6	NaN	NaN	NaN	NaN	1.4668	NaN	NaN	NaN	1.3246	0.63148	5	1.43	15,572
Exp2_E	P46322	pgsA	CDP-diacylglycerol--glycerol-3-phosphate 3-phosphatidyltransferase		5	16.6	0	0	0	0	12.4	0	0	0	8.8	9.3	0	0	0	0	4	0	0	0	2	3	NaN	NaN	NaN	NaN	1.2165	NaN	NaN	NaN	1.1929	0.71347	1	1.4	21,338
Exp2_E	P14577	rplP	50S ribosomal protein L16	In	0	36.1	0	0	0	20.1	26.4	0	0	0	20.1	29.9	0	0	0	2	3	0	0	0	2	3	NaN	NaN	NaN	NaN	1.2955	NaN	NaN	NaN	0.98216	0.69995	2	1.4	16,190
Exp1_E	P40779	ytxG	UPF0478 protein YtxG	I	1	55.7	0	0	0	0	37.1	5.7	0	0	40	45.7	0	0	0	0	5	1	0	0	4	6	NaN	NaN	NaN	NaN	1.3392	NaN	NaN	NaN	NaN	0.62729	3	1.4	15,442
Exp1_E	O31655	rsgI	Anti-sigma-I factor RsgI	II	1	5.5	0	0	0	0	5.5	0	0	0	0	5.5	0	0	0	0	2	0	0	0	0	2	NaN	NaN	NaN	NaN	1.3886	NaN	NaN	NaN	NaN	0.82635	1	1.39	43,589
Exp1_D	P12946	ctaA	Heme A synthase	IV	8	13.1	5.2	11.1	2.6	11.1	0	13.1	13.1	9.8	5.2	0	1	3	1	3	0	4	4	3	2	0	NaN	1.2438	NaN	1.3836	NaN	0.65847	0.76767	NaN	0.62474	NaN	1	1.38	34,085
Exp2_B	O07550	yheI	Probable multidrug resistance ABC transporter ATP-binding/permease protein YheI	IV	6	22.7	20.5	6.3	4.1	0	0	9.6	7.5	1.4	0	0	10	3	2	0	0	6	4	1	0	0	1.3096	NaN	NaN	NaN	NaN	NaN	0.7229	NaN	NaN	NaN	1	1.38	65,112
Exp1_E	P37814	atpF	ATP synthase subunit b	I	1	68.2	0	0	0	46.5	68.2	24.1	13.5	13.5	60.6	68.2	0	0	0	10	16	4	2	2	13	19	NaN	NaN	NaN	0.69933	1.3195	1.2399	NaN	NaN	1.3602	0.75634	11	1.37	19,208
Exp2_D	P42312	nupG	Purine nucleoside transport protein NupG	IV	11	7.8	0	0	7.8	0	0	4.5	0	3.3	7.8	0	0	0	3	0	0	2	0	1	3	0	NaN	NaN	NaN	NaN	NaN	NaN	NaN	1.2102	0.72775	NaN	1	1.37	43,719
Exp2_C	P20166	ptsG	PTS system glucose-specific EIICBA component;Glucose permease IIC component;Glucose-specific phosphotransferase enzyme IIB component;Glucose-specific phosphotransferase enzyme IIA component	IV	11	37.2	28.3	37.1	9.2	2.7	1.1	31.5	31.8	7.2	1.1	3.4	17	23	5	2	1	22	23	5	1	2	0.71842	0.71904	2.0688	NaN	0.16861	1.5139	1.4081	0.84842	0.29956	NaN	2	1.36	75,525
Exp2_C	Q45068	alsT	Amino-acid carrier protein AlsT	IV	11	11.2	7.1	3.4	11.2	0	0	8	8.4	5.4	0	0	4	2	6	0	0	5	4	4	0	0	1.1975	NaN	1.1901	NaN	NaN	0.76703	0.60652	0.73471	NaN	NaN	3	1.35	50,300
Exp1_A	O07550	yheI	Probable multidrug resistance ABC transporter ATP-binding/permease protein YheI	IV	6	22.7	20.5	6.3	4.1	0	0	9.6	7.5	1.4	0	0	10	3	2	0	0	6	4	1	0	0	1.3096	NaN	NaN	NaN	NaN	NaN	0.7229	NaN	NaN	NaN	2	1.32	65,112
Exp2_A	Q45068	alsT	Amino-acid carrier protein AlsT	IV	11	11.2	7.1	3.4	11.2	0	0	8	8.4	5.4	0	0	4	2	6	0	0	5	4	4	0	0	1.1975	NaN	1.1901	NaN	NaN	0.76703	0.60652	0.73471	NaN	NaN	1	1.3	50,300
Exp2_B	P12946	ctaA	Heme A synthase	IV	8	13.1	5.2	11.1	2.6	11.1	0	13.1	13.1	9.8	5.2	0	1	3	1	3	0	4	4	3	2	0	NaN	1.2438	NaN	1.3836	NaN	0.65847	0.76767	NaN	0.62474	NaN	1	1.3	34,085
Exp1_E	P14577	rplP	50S ribosomal protein L16	In	0	36.1	0	0	0	20.1	26.4	0	0	0	20.1	29.9	0	0	0	2	3	0	0	0	2	3	NaN	NaN	NaN	NaN	1.2955	NaN	NaN	NaN	0.98216	0.69995	2	1.3	16,190
Exp2_E	Q06799	secE	Protein translocase subunit SecE	II	1	22	0	0	0	0	10.2	0	0	0	0	11.9	0	0	0	0	1	0	0	0	0	1	NaN	NaN	NaN	NaN	NaN	NaN	NaN	NaN	NaN	0.76837	1	1.3	6,927
Exp1_E	P12878	rpsN1	30S ribosomal protein S14	In	0	24.6	0	0	13.1	11.5	13.1	0	0	13.1	11.5	13.1	0	0	1	1	1	0	0	1	1	1	NaN	NaN	NaN	NaN	1.2761	NaN	NaN	1.5167	1.0619	1.3123	1	1.28	7,246
Exp1_D	P21467	rpsE	30S ribosomal protein S5	In	0	81.3	0	5.4	18.7	54.8	75.3	38.6	14.5	42.2	77.7	71.7	0	1	2	7	12	4	1	5	14	11	NaN	NaN	NaN	1.2727	0.91527	0.88753	NaN	0.84815	0.84334	1.1291	1	1.27	17,623
Exp1_B	P12946	ctaA	Heme A synthase	IV	8	13.1	5.2	11.1	2.6	11.1	0	13.1	13.1	9.8	5.2	0	1	3	1	3	0	4	4	3	2	0	NaN	1.2438	NaN	1.3836	NaN	0.65847	0.76767	NaN	0.62474	NaN	1	1.24	34,085
Exp1_E	P23452	fliL	Flagellar protein FliL	I	1	44.3	0	0	0	0	44.3	0	0	0	23.6	29.3	0	0	0	0	6	0	0	0	2	4	NaN	NaN	NaN	NaN	1.2419	NaN	NaN	NaN	1.0418	NaN	1	1.24	15,594
Exp1_E	O31989	yolF	SPBc2 prophage-derived uncharacterized protein YolF	I	1	61.9	0	0	0	21.9	61.9	0	0	0	42.9	58.1	0	0	0	2	8	0	0	0	4	7	NaN	NaN	NaN	0.77193	1.4744	NaN	NaN	NaN	1.7879	0.63471	5	1.24	12,255
Exp2_C	P39214	mcpA	Methyl-accepting chemotaxis protein McpA	IV	2	35.2	4.1	27.7	7.4	0	0	11.3	31.2	3	1.5	0	2	13	5	0	0	4	16	2	0	0	NaN	0.98509	0.94675	NaN	NaN	NaN	1.1005	0.8264	NaN	NaN	1	1.21	72,314
Exp1_E	P55874	rpmI	50S ribosomal protein L35	In	0	34.8	0	0	0	0	34.8	0	0	0	0	16.7	0	0	0	0	2	0	0	0	0	1	NaN	NaN	NaN	NaN	1.2088	NaN	NaN	NaN	NaN	NaN	1	1.21	7,557
Exp2_E	O31655	rsgI	Anti-sigma-I factor RsgI	II	1	5.5	0	0	0	0	5.5	0	0	0	0	5.5	0	0	0	0	2	0	0	0	0	2	NaN	NaN	NaN	NaN	1.3886	NaN	NaN	NaN	NaN	0.82635	1	1.21	43,589
Exp1_A	Q45068	alsT	Amino-acid carrier protein AlsT	IV	11	11.2	7.1	3.4	11.2	0	0	8	8.4	5.4	0	0	4	2	6	0	0	5	4	4	0	0	1.1975	NaN	1.1901	NaN	NaN	0.76703	0.60652	0.73471	NaN	NaN	2	1.2	50,300
Exp2_E	O32052	yrbF	UPF0092 membrane protein YrbF	I	1	39.3	0	0	0	0	39.3	0	0	24.7	6.7	39.3	0	0	0	0	4	0	0	1	1	4	NaN	NaN	NaN	NaN	1.0467	NaN	NaN	NaN	NaN	0.91619	2	1.2	9,904
Exp1_C	Q45068	alsT	Amino-acid carrier protein AlsT	IV	11	11.2	7.1	3.4	11.2	0	0	8	8.4	5.4	0	0	4	2	6	0	0	5	4	4	0	0	1.1975	NaN	1.1901	NaN	NaN	0.76703	0.60652	0.73471	NaN	NaN	1	1.19	50,300
Exp2_C	P21467	rpsE	30S ribosomal protein S5	In	0	81.3	0	5.4	18.7	54.8	75.3	38.6	14.5	42.2	77.7	71.7	0	1	2	7	12	4	1	5	14	11	NaN	NaN	NaN	1.2727	0.91527	0.88753	NaN	0.84815	0.84334	1.1291	1	1.18	17,623
Exp1_E	P21477	rpsT	30S ribosomal protein S20	In	0	17	0	0	0	0	17	0	0	0	0	17	0	0	0	0	1	0	0	0	0	1	NaN	NaN	NaN	NaN	1.174	NaN	NaN	NaN	NaN	NaN	1	1.17	9,599
Exp2_D	P42964	ycsG	Uncharacterized membrane protein YcsG		11	5.4	1.7	1.7	0	1.7	0	3.7	0	0	1.7	0	1	1	0	1	0	1	0	0	1	0	0.49646	NaN	NaN	0.35398	NaN	NaN	NaN	NaN	0.87197	NaN	1	1.15	42,134
Exp1_E	O32168	metP	Methionine import system permease protein MetP	IV	5	11.3	0	0	0	0	6.3	0	3.2	0	11.3	3.2	0	0	0	0	2	0	1	0	3	1	NaN	NaN	NaN	NaN	1.1509	NaN	NaN	NaN	0.68161	NaN	1	1.15	23,756
Exp1_E	P54510	yqhL	Uncharacterized protein YqhL	I	1	50	0	0	6.3	0	50	16.7	0	6.3	41.3	50	0	0	1	0	9	1	0	1	7	8	NaN	NaN	NaN	NaN	1.1129	NaN	NaN	NaN	0.92055	0.96588	6	1.15	14,565
Exp2_A	O34572	ykoC	Putative HMP/thiamine permease protein YkoC		5	23.2	20.9	13.4	8.7	22.4	0	20.1	19.3	12.6	23.2	0	6	4	2	5	0	6	4	3	6	0	NaN	NaN	1.101	1.6901	NaN	0.87542	NaN	NaN	0.82004	NaN	2	1.14	28,042
Exp2_E	P19947	rpmD	50S ribosomal protein L30	In	0	57.6	0	0	0	0	57.6	0	0	0	0	54.2	0	0	0	0	4	0	0	0	0	3	NaN	NaN	NaN	NaN	0.66492	NaN	NaN	NaN	NaN	0.87482	1	1.14	6,638
Exp2_D	P45708	yneF	UPF0154 protein YneF	I	1	33.3	0	0	0	15.3	33.3	0	0	13.9	15.3	33.3	0	0	0	2	3	0	0	1	2	3	NaN	NaN	NaN	NaN	1.0466	NaN	NaN	NaN	0.88093	0.89849	1	1.14	8,299
Exp2_A	P21467	rpsE	30S ribosomal protein S5	In	0	81.3	0	5.4	18.7	54.8	75.3	38.6	14.5	42.2	77.7	71.7	0	1	2	7	12	4	1	5	14	11	NaN	NaN	NaN	1.2727	0.91527	0.88753	NaN	0.84815	0.84334	1.1291	2	1.13	17,623
Exp1_D	O34739	steT	Serine/threonine exchanger SteT	IV	12	7.1	5.3	2.1	3.9	6.8	0	5.3	3.2	3.9	7.1	0	3	1	2	4	0	3	2	2	4	0	NaN	NaN	NaN	1.1286	NaN	NaN	NaN	NaN	NaN	NaN	1	1.13	47,148
Exp1_A	P34956	qoxB	Quinol oxidase subunit 1	IV	15	16.3	14.8	8.3	10.8	1.2	0	12	4.8	3.1	1.2	1.2	11	6	7	1	0	8	2	2	1	1	1.1065	1.135	1.0329	NaN	NaN	1.0101	0.98049	0.94466	NaN	NaN	5	1.12	73,838
Exp1_B	P34956	qoxB	Quinol oxidase subunit 1	IV	15	16.3	14.8	8.3	10.8	1.2	0	12	4.8	3.1	1.2	1.2	11	6	7	1	0	8	2	2	1	1	1.1065	1.135	1.0329	NaN	NaN	1.0101	0.98049	0.94466	NaN	NaN	5	1.12	73,838
Exp2_D	P12877	rplE	50S ribosomal protein L5	In	0	55.3	0	0	0	39.1	4.5	0	0	0	55.3	4.5	0	0	0	6	1	0	0	0	9	1	NaN	NaN	NaN	0.99859	0.88602	NaN	NaN	NaN	0.97096	NaN	3	1.12	20,148
Exp2_D	P21467	rpsE	30S ribosomal protein S5	In	0	81.3	0	5.4	18.7	54.8	75.3	38.6	14.5	42.2	77.7	71.7	0	1	2	7	12	4	1	5	14	11	NaN	NaN	NaN	1.2727	0.91527	0.88753	NaN	0.84815	0.84334	1.1291	6	1.12	17,623
Exp1_B	O31615	yjbQ	Putative Na(+)/H(+) antiporter YjbQ	IV	13	11.9	5	4.4	7.5	2	0	5	8.6	5	0	0	3	2	5	1	0	3	5	3	0	0	NaN	1.1067	0.97908	NaN	NaN	NaN	NaN	NaN	NaN	NaN	1	1.11	67,468
Exp1_B	O07549	yheH	Probable multidrug resistance ABC transporter ATP-binding/permease protein YheH	IV	4	22	8.5	14.9	4.6	0	0	9.4	18.6	10.3	0	0	6	10	3	0	0	6	13	7	0	0	NaN	1.1153	NaN	NaN	NaN	NaN	0.9279	0.46302	NaN	NaN	5	1.1	76,305
Exp1_C	O34572	ykoC	Putative HMP/thiamine permease protein YkoC		5	23.2	20.9	13.4	8.7	22.4	0	20.1	19.3	12.6	23.2	0	6	4	2	5	0	6	4	3	6	0	NaN	NaN	1.101	1.6901	NaN	0.87542	NaN	NaN	0.82004	NaN	1	1.1	28,042
Exp2_C	P34956	qoxB	Quinol oxidase subunit 1	IV	15	16.3	14.8	8.3	10.8	1.2	0	12	4.8	3.1	1.2	1.2	11	6	7	1	0	8	2	2	1	1	1.1065	1.135	1.0329	NaN	NaN	1.0101	0.98049	0.94466	NaN	NaN	2	1.1	73,838
Exp2_D	O34311	ykoW	Signaling protein YkoW	IV	7	0.8	0	0	0	0.8	0	0	0	0	0.8	0	0	0	0	1	0	0	0	0	1	0	NaN	NaN	NaN	NaN	NaN	NaN	NaN	NaN	0.90528	NaN	1	1.1	90,395
Exp1_E	P46322	pgsA	CDP-diacylglycerol--glycerol-3-phosphate 3-phosphatidyltransferase		5	16.6	0	0	0	0	12.4	0	0	0	8.8	9.3	0	0	0	0	4	0	0	0	2	3	NaN	NaN	NaN	NaN	1.2165	NaN	NaN	NaN	1.1929	0.71347	4	1.09	21,338
Exp2_C	O07581	yhdL	Probable anti-sigma-M factor YhdL	IV	2	31.6	0	0	10.9	0	0	0	0	22.6	0	0	0	0	4	0	0	0	0	8	0	0	NaN	NaN	0.83629	NaN	NaN	NaN	NaN	1.0411	NaN	NaN	3	1.09	40,581
Exp2_D	P54510	yqhL	Uncharacterized protein YqhL	I	1	50	0	0	6.3	0	50	16.7	0	6.3	41.3	50	0	0	1	0	9	1	0	1	7	8	NaN	NaN	NaN	NaN	1.1129	NaN	NaN	NaN	0.92055	0.96588	2	1.09	14,565
Exp1_C	P34956	qoxB	Quinol oxidase subunit 1	IV	15	16.3	14.8	8.3	10.8	1.2	0	12	4.8	3.1	1.2	1.2	11	6	7	1	0	8	2	2	1	1	1.1065	1.135	1.0329	NaN	NaN	1.0101	0.98049	0.94466	NaN	NaN	3	1.08	73,838
Exp1_E	O07516	yhaH	Uncharacterized membrane protein YhaH	I	1	35.6	0	0	0	0	28.8	6.8	0	0	0	10.2	0	0	0	0	4	1	0	0	0	1	NaN	NaN	NaN	NaN	1.1513	NaN	NaN	NaN	NaN	NaN	3	1.08	13,066
Exp2_E	P45708	yneF	UPF0154 protein YneF	I	1	33.3	0	0	0	15.3	33.3	0	0	13.9	15.3	33.3	0	0	0	2	3	0	0	1	2	3	NaN	NaN	NaN	NaN	1.0466	NaN	NaN	NaN	0.88093	0.89849	2	1.08	8,299
Exp2_A	O32082	yubF	Uncharacterized membrane protein YubF	IV	2	17.2	17.2	17.2	17.2	0	17.2	17.2	17.2	0	17.2	17.2	1	1	1	0	2	1	1	0	1	2	NaN	NaN	NaN	NaN	1.0077	0.92763	0.96028	NaN	NaN	1.1489	1	1.08	10,011
Exp2_A	O32246	yvbI	Uncharacterized protein YvbI		5	4.7	0	4.7	0	4.7	0	4.7	0	0	4.7	0	0	1	0	1	0	1	0	0	1	0	NaN	NaN	NaN	0.94039	NaN	0.93071	NaN	NaN	1.2015	NaN	1	1.07	25,753
Exp2_B	P39217	tlpB	Methyl-accepting chemotaxis protein TlpB	I	1	18.4	1.5	21.5	0	0	0	3.2	11.5	0	1.5	0	0	9	0	0	0	0	5	0	0	0	NaN	NaN	NaN	NaN	NaN	NaN	0.9442	NaN	NaN	NaN	2	1.06	71,536
Exp2_B	O07549	yheH	Probable multidrug resistance ABC transporter ATP-binding/permease protein YheH	IV	4	22	8.5	14.9	4.6	0	0	9.4	18.6	10.3	0	0	6	10	3	0	0	6	13	7	0	0	NaN	1.1153	NaN	NaN	NaN	NaN	0.9279	0.46302	NaN	NaN	4	1.06	76,305
Exp2_B	P71012	fruA	PTS system fructose-specific EIIABC component;Fructose-specific phosphotransferase enzyme IIA component;Fructose-specific phosphotransferase enzyme IIB component;Fructose permease IIC component		9	21.3	9.6	5.2	9.4	0	0	13.7	14.2	9.4	0	0	5	4	5	0	0	7	8	5	0	0	0.7781	NaN	0.93271	NaN	NaN	1.2293	0.95063	1.011	NaN	NaN	1	1.05	67,184
Exp1_C	P37476	ftsH	ATP-dependent zinc metalloprotease FtsH	IV	2	59	52.6	55.9	12.1	3	0	47.4	56.8	8.8	2.5	2.5	38	36	7	2	0	32	37	5	1	1	0.86135	0.8929	1.0473	NaN	NaN	1.1014	1.0057	0.94789	NaN	NaN	1	1.05	70,937
Exp2_C	P37476	ftsH	ATP-dependent zinc metalloprotease FtsH	IV	2	59	52.6	55.9	12.1	3	0	47.4	56.8	8.8	2.5	2.5	38	36	7	2	0	32	37	5	1	1	0.86135	0.8929	1.0473	NaN	NaN	1.1014	1.0057	0.94789	NaN	NaN	1	1.05	70,937
Exp1_E	P45708	yneF	UPF0154 protein YneF	I	1	33.3	0	0	0	15.3	33.3	0	0	13.9	15.3	33.3	0	0	0	2	3	0	0	1	2	3	NaN	NaN	NaN	NaN	1.0466	NaN	NaN	NaN	0.88093	0.89849	1	1.05	8,299
Exp2_B	O32082	yubF	Uncharacterized membrane protein YubF	IV	2	17.2	17.2	17.2	17.2	0	17.2	17.2	17.2	0	17.2	17.2	1	1	1	0	2	1	1	0	1	2	NaN	NaN	NaN	NaN	1.0077	0.92763	0.96028	NaN	NaN	1.1489	1	1.04	10,011
Exp2_D	O34341	yebC	Uncharacterized protein YebC		5	21.7	0	0	0	17.2	0	0	0	3.7	18	0	0	0	0	4	0	0	0	1	5	0	NaN	NaN	NaN	NaN	NaN	NaN	NaN	NaN	0.97342	NaN	2	1.03	30,618
Exp1_A	P55910	lctP	L-lactate permease	IV	14	14.4	1.3	0	9.4	0	0	1.3	0	11.8	0	0	1	0	4	0	0	1	0	5	0	0	1.0349	NaN	0.83193	NaN	NaN	1.7953	NaN	1.1691	NaN	NaN	1	1.03	57,604
Exp2_E	P54510	yqhL	Uncharacterized protein YqhL	I	1	50	0	0	6.3	0	50	16.7	0	6.3	41.3	50	0	0	1	0	9	1	0	1	7	8	NaN	NaN	NaN	NaN	1.1129	NaN	NaN	NaN	0.92055	0.96588	5	1.03	14,565
Exp2_B	P34956	qoxB	Quinol oxidase subunit 1	IV	15	16.3	14.8	8.3	10.8	1.2	0	12	4.8	3.1	1.2	1.2	11	6	7	1	0	8	2	2	1	1	1.1065	1.135	1.0329	NaN	NaN	1.0101	0.98049	0.94466	NaN	NaN	1	1.02	73,838
Exp2_D	P14577	rplP	50S ribosomal protein L16	In	0	36.1	0	0	0	20.1	26.4	0	0	0	20.1	29.9	0	0	0	2	3	0	0	0	2	3	NaN	NaN	NaN	NaN	1.2955	NaN	NaN	NaN	0.98216	0.69995	1	1.02	16,190
Exp1_D	Q45585	sigW	ECF RNA polymerase sigma factor SigW	In	0	38	0	0	0	38	0	0	0	0	38	0	0	0	0	6	0	0	0	0	7	0	NaN	NaN	NaN	1.015	NaN	NaN	NaN	NaN	1.0723	NaN	1	1.02	21,713
Exp2_C	O07543	yheB	UPF0754 membrane protein YheB	IV	2	41.6	0	0	23.3	0	0	0	0	32.6	2.9	0	0	0	9	0	0	0	0	12	1	0	NaN	NaN	0.74664	NaN	NaN	NaN	NaN	0.99982	NaN	NaN	4	1.02	42,908
Exp2_E	O31974	yomK	SPBc2 prophage-derived uncharacterized protein YomK	IV	2	19.6	0	0	0	0	19.6	0	0	0	8.8	19.6	0	0	0	0	3	0	0	0	1	3	NaN	NaN	NaN	NaN	0.94883	NaN	NaN	NaN	NaN	0.98246	1	1.02	16,843
Exp2_D	P40780	ytxH	Uncharacterized protein YtxH	I	1	23.2	0	0	0	17.2	0	0	0	0	23.2	0	0	0	0	3	0	0	0	0	4	0	NaN	NaN	NaN	NaN	NaN	NaN	NaN	NaN	0.97681	NaN	1	1.02	16,555
Exp2_B	O31501	swrC	Swarming motility protein SwrC	IV	12	38.7	38.1	11.3	4.3	3.8	0	31.5	17	6.8	1	0	38	11	3	3	0	29	13	6	1	0	0.57462	0.79372	NaN	NaN	NaN	1.4949	0.99932	0.58002	NaN	NaN	3	1.01	113,505
Exp2_E	O06475	yfmQ	Uncharacterized protein YfmQ	I	1	47.3	8.8	0	8.8	12.2	47.3	20.3	0	8.8	37.8	47.3	1	0	1	2	7	2	0	1	5	7	NaN	NaN	NaN	NaN	1.5017	NaN	NaN	NaN	1.5513	1.0644	5	1.01	16,866
Exp1_E	O32082	yubF	Uncharacterized membrane protein YubF	IV	2	17.2	17.2	17.2	17.2	0	17.2	17.2	17.2	0	17.2	17.2	1	1	1	0	2	1	1	0	1	2	NaN	NaN	NaN	NaN	1.0077	0.92763	0.96028	NaN	NaN	1.1489	1	1.01	10,011
Exp1_D	P12877	rplE	50S ribosomal protein L5	In	0	55.3	0	0	0	39.1	4.5	0	0	0	55.3	4.5	0	0	0	6	1	0	0	0	9	1	NaN	NaN	NaN	0.99859	0.88602	NaN	NaN	NaN	0.97096	NaN	2	1	20,148
Exp1_D	P39803	yitT	UPF0750 membrane protein YitT	IV	6	8.6	0	0	0	2.9	0	0	0	0	8.6	0	0	0	0	1	0	0	0	0	3	0	NaN	NaN	NaN	0.99721	NaN	NaN	NaN	NaN	NaN	NaN	1	1	30,535
Exp2_C	P71012	fruA	PTS system fructose-specific EIIABC component;Fructose-specific phosphotransferase enzyme IIA component;Fructose-specific phosphotransferase enzyme IIB component;Fructose permease IIC component		9	21.3	9.6	5.2	9.4	0	0	13.7	14.2	9.4	0	0	5	4	5	0	0	7	8	5	0	0	0.7781	NaN	0.93271	NaN	NaN	1.2293	0.95063	1.011	NaN	NaN	1	0.99	67,184
Exp1_C	O31615	yjbQ	Putative Na(+)/H(+) antiporter YjbQ	IV	13	11.9	5	4.4	7.5	2	0	5	8.6	5	0	0	3	2	5	1	0	3	5	3	0	0	NaN	1.1067	0.97908	NaN	NaN	NaN	NaN	NaN	NaN	NaN	2	0.98	67,468
Exp1_E	P21474	rpsP	30S ribosomal protein S16	In	0	35.6	0	0	0	0	21.1	0	0	0	0	14.4	0	0	0	0	2	0	0	0	0	1	NaN	NaN	NaN	NaN	0.97494	NaN	NaN	NaN	NaN	NaN	1	0.97	10,135
Exp2_D	P23452	fliL	Flagellar protein FliL	I	1	44.3	0	0	0	0	44.3	0	0	0	23.6	29.3	0	0	0	0	6	0	0	0	2	4	NaN	NaN	NaN	NaN	1.2419	NaN	NaN	NaN	1.0418	NaN	1	0.96	15,594
Exp2_A	Q03521	mraY	Phospho-N-acetylmuramoyl-pentapeptide-transferase	IV	10	5.6	5.6	1.9	0	4	0	5.6	0	0	1.9	0	2	1	0	2	0	3	0	0	1	0	0.82876	NaN	NaN	0.85178	NaN	1.0409	NaN	NaN	NaN	NaN	1	0.96	35,527
Exp1_E	O31974	yomK	SPBc2 prophage-derived uncharacterized protein YomK	IV	2	19.6	0	0	0	0	19.6	0	0	0	8.8	19.6	0	0	0	0	3	0	0	0	1	3	NaN	NaN	NaN	NaN	0.94883	NaN	NaN	NaN	NaN	0.98246	2	0.96	16,843
Exp2_B	P39214	mcpA	Methyl-accepting chemotaxis protein McpA	IV	2	35.2	4.1	27.7	7.4	0	0	11.3	31.2	3	1.5	0	2	13	5	0	0	4	16	2	0	0	NaN	0.98509	0.94675	NaN	NaN	NaN	1.1005	0.8264	NaN	NaN	6	0.94	72,314
Exp1_D	O32246	yvbI	Uncharacterized protein YvbI		5	4.7	0	4.7	0	4.7	0	4.7	0	0	4.7	0	0	1	0	1	0	1	0	0	1	0	NaN	NaN	NaN	0.94039	NaN	0.93071	NaN	NaN	1.2015	NaN	1	0.94	25,753
Exp2_A	P34956	qoxB	Quinol oxidase subunit 1	IV	15	16.3	14.8	8.3	10.8	1.2	0	12	4.8	3.1	1.2	1.2	11	6	7	1	0	8	2	2	1	1	1.1065	1.135	1.0329	NaN	NaN	1.0101	0.98049	0.94466	NaN	NaN	3	0.94	73,838
Exp2_D	P12878	rpsN1	30S ribosomal protein S14	In	0	24.6	0	0	13.1	11.5	13.1	0	0	13.1	11.5	13.1	0	0	1	1	1	0	0	1	1	1	NaN	NaN	NaN	NaN	1.2761	NaN	NaN	1.5167	1.0619	1.3123	1	0.94	7,246
Exp1_B	P39214	mcpA	Methyl-accepting chemotaxis protein McpA	IV	2	35.2	4.1	27.7	7.4	0	0	11.3	31.2	3	1.5	0	2	13	5	0	0	4	16	2	0	0	NaN	0.98509	0.94675	NaN	NaN	NaN	1.1005	0.8264	NaN	NaN	6	0.93	72,314
Exp1_C	P71012	fruA	PTS system fructose-specific EIIABC component;Fructose-specific phosphotransferase enzyme IIA component;Fructose-specific phosphotransferase enzyme IIB component;Fructose permease IIC component		9	21.3	9.6	5.2	9.4	0	0	13.7	14.2	9.4	0	0	5	4	5	0	0	7	8	5	0	0	0.7781	NaN	0.93271	NaN	NaN	1.2293	0.95063	1.011	NaN	NaN	2	0.93	67,184
Exp1_B	C0H3X7	mprF	Phosphatidylglycerol lysyltransferase	IV	15	6.9	1.2	4.3	0	0	0	2.3	0	0	0	0	1	3	0	0	0	2	0	0	0	0	NaN	0.92805	NaN	NaN	NaN	NaN	NaN	NaN	NaN	NaN	2	0.93	96,322
Exp2_E	P94585	mscL	Large-conductance mechanosensitive channel	IV	3	16.9	0	0	0	0	14.6	0	0	0	14.6	16.9	0	0	0	0	1	0	0	0	1	2	NaN	NaN	NaN	NaN	NaN	NaN	NaN	NaN	NaN	1.0755	1	0.93	14,280
Exp2_D	Q45585	sigW	ECF RNA polymerase sigma factor SigW	In	0	38	0	0	0	38	0	0	0	0	38	0	0	0	0	6	0	0	0	0	7	0	NaN	NaN	NaN	1.015	NaN	NaN	NaN	NaN	1.0723	NaN	1	0.93	21,713
Exp2_D	P54447	yqeB	Uncharacterized protein YqeB	IV	2	17.5	0	0	0	7.1	0	0	0	0	17.5	0	0	0	0	1	0	0	0	0	3	0	NaN	NaN	NaN	NaN	NaN	NaN	NaN	NaN	1.0743	NaN	1	0.93	27,197
Exp2_A	P39215	mcpB	Methyl-accepting chemotaxis protein McpB	I	1	56	3.6	47.6	9.7	0	0	8.6	36.6	6.2	1.5	0	2	27	6	0	0	5	23	4	1	0	NaN	0.87415	0.75351	NaN	NaN	1.1478	1.1759	0.41874	NaN	NaN	2	0.92	71,901
Exp1_D	P28611	motA	Motility protein A	IV	3	29.6	0	0	0	29.6	0	2.2	0	0	17.4	2.2	0	0	0	8	0	1	0	0	7	1	NaN	NaN	NaN	0.92661	NaN	NaN	NaN	NaN	1.2935	NaN	2	0.92	29,339
Exp1_B	P39215	mcpB	Methyl-accepting chemotaxis protein McpB	I	1	56	3.6	47.6	9.7	0	0	8.6	36.6	6.2	1.5	0	2	27	6	0	0	5	23	4	1	0	NaN	0.87415	0.75351	NaN	NaN	1.1478	1.1759	0.41874	NaN	NaN	10	0.91	71,901
Exp1_E	P21467	rpsE	30S ribosomal protein S5	In	0	81.3	0	5.4	18.7	54.8	75.3	38.6	14.5	42.2	77.7	71.7	0	1	2	7	12	4	1	5	14	11	NaN	NaN	NaN	1.2727	0.91527	0.88753	NaN	0.84815	0.84334	1.1291	3	0.91	17,623
Exp1_A	Q797A7	yfnA	Uncharacterized amino acid permease YfnA	IV	12	2.6	2.6	0	2.6	0	0	0	0	0	0	0	1	0	1	0	0	0	0	0	0	0	0.91146	NaN	NaN	NaN	NaN	NaN	NaN	NaN	NaN	NaN	1	0.91	48,905
Exp1_B	P42954	tagH	Teichoic acids export ATP-binding protein TagH	II	1	10.8	6.8	5.9	1.5	1.9	0	3.8	3.4	0	0	0	4	3	1	1	0	2	2	0	0	0	0.74984	0.77477	NaN	NaN	NaN	NaN	1.2048	NaN	NaN	NaN	3	0.9	59,244
Exp1_B	P37476	ftsH	ATP-dependent zinc metalloprotease FtsH	IV	2	59	52.6	55.9	12.1	3	0	47.4	56.8	8.8	2.5	2.5	38	36	7	2	0	32	37	5	1	1	0.86135	0.8929	1.0473	NaN	NaN	1.1014	1.0057	0.94789	NaN	NaN	14	0.89	70,937
Exp2_A	P37476	ftsH	ATP-dependent zinc metalloprotease FtsH	IV	2	59	52.6	55.9	12.1	3	0	47.4	56.8	8.8	2.5	2.5	38	36	7	2	0	32	37	5	1	1	0.86135	0.8929	1.0473	NaN	NaN	1.1014	1.0057	0.94789	NaN	NaN	18	0.89	70,937
Exp1_E	P12877	rplE	50S ribosomal protein L5	In	0	55.3	0	0	0	39.1	4.5	0	0	0	55.3	4.5	0	0	0	6	1	0	0	0	9	1	NaN	NaN	NaN	0.99859	0.88602	NaN	NaN	NaN	0.97096	NaN	1	0.89	20,148
Exp2_E	P21467	rpsE	30S ribosomal protein S5	In	0	81.3	0	5.4	18.7	54.8	75.3	38.6	14.5	42.2	77.7	71.7	0	1	2	7	12	4	1	5	14	11	NaN	NaN	NaN	1.2727	0.91527	0.88753	NaN	0.84815	0.84334	1.1291	5	0.89	17,623
Exp2_B	P39216	tlpA	Methyl-accepting chemotaxis protein TlpA	I	1	20.4	5.7	20.5	0	0	0	3.2	19.5	0	1.5	0	2	10	0	0	0	0	8	0	0	0	NaN	0.88281	NaN	NaN	NaN	NaN	1.1426	NaN	NaN	NaN	2	0.88	72,278
Exp2_D	O31638	yjcP	Uncharacterized protein YjcP	IV	2	31.7	0	0	0	26.9	0	0	0	0	21.6	5.4	0	0	0	4	0	0	0	0	4	1	NaN	NaN	NaN	0.82988	NaN	NaN	NaN	NaN	1.1593	NaN	4	0.88	20,086
Exp2_B	P39215	mcpB	Methyl-accepting chemotaxis protein McpB	I	1	56	3.6	47.6	9.7	0	0	8.6	36.6	6.2	1.5	0	2	27	6	0	0	5	23	4	1	0	NaN	0.87415	0.75351	NaN	NaN	1.1478	1.1759	0.41874	NaN	NaN	14	0.87	71,901
Exp2_E	O32082	yubF	Uncharacterized membrane protein YubF	IV	2	17.2	17.2	17.2	17.2	0	17.2	17.2	17.2	0	17.2	17.2	1	1	1	0	2	1	1	0	1	2	NaN	NaN	NaN	NaN	1.0077	0.92763	0.96028	NaN	NaN	1.1489	1	0.87	10,011
Exp2_C	O05250	malK	Sensor histidine kinase MalK	IV	2	10.9	0	0	6.8	0	0	0	0	8.8	0	0	0	0	3	0	0	0	0	4	0	0	NaN	NaN	0.71472	NaN	NaN	NaN	NaN	1.3823	NaN	NaN	2	0.86	58,930
Exp2_C	O31754	rasP	Regulator of sigma-W protease RasP	IV	4	31	6.4	2.1	23.9	0	0	5.9	4	28.4	0	0	3	1	9	0	0	3	2	12	0	0	NaN	NaN	0.58838	NaN	NaN	NaN	1.5348	1.1631	NaN	NaN	4	0.86	46,744
Exp2_D	P45919	yqbC	Uncharacterized protein YqbC	I	1	8.8	0	0	0	8.8	0	0	0	0	8.8	0	0	0	0	2	0	0	0	0	2	0	NaN	NaN	NaN	0.63909	NaN	NaN	NaN	NaN	1.1651	NaN	2	0.86	25,252
Exp1_C	O34442	mgtE	Magnesium transporter MgtE		5	35	6.4	4.7	23.9	23.1	6.9	16	12.2	31.7	29.3	3.5	3	2	11	10	3	7	6	13	12	2	NaN	NaN	0.90654	13.446	NaN	2.2891	NaN	1.362	0.055803	NaN	4	0.85	50,844
Exp1_D	Q03521	mraY	Phospho-N-acetylmuramoyl-pentapeptide-transferase	IV	10	5.6	5.6	1.9	0	4	0	5.6	0	0	1.9	0	2	1	0	2	0	3	0	0	1	0	0.82876	NaN	NaN	0.85178	NaN	1.0409	NaN	NaN	NaN	NaN	1	0.85	35,527
Exp1_D	O31638	yjcP	Uncharacterized protein YjcP	IV	2	31.7	0	0	0	26.9	0	0	0	0	21.6	5.4	0	0	0	4	0	0	0	0	4	1	NaN	NaN	NaN	0.82988	NaN	NaN	NaN	NaN	1.1593	NaN	2	0.85	20,086
Exp2_D	P46322	pgsA	CDP-diacylglycerol--glycerol-3-phosphate 3-phosphatidyltransferase		5	16.6	0	0	0	0	12.4	0	0	0	8.8	9.3	0	0	0	0	4	0	0	0	2	3	NaN	NaN	NaN	NaN	1.2165	NaN	NaN	NaN	1.1929	0.71347	1	0.84	21,338
Exp2_D	P16336	secY	Protein translocase subunit SecY	IV	9	18.8	7.7	7.9	17.2	14.4	0	9.5	9	17.4	11.6	0	3	3	8	8	0	4	4	9	6	0	0.74439	NaN	0.71335	0.72609	NaN	1.2493	1.2187	1.2586	1.2068	NaN	3	0.84	47,243
Exp1_C	O07581	yhdL	Probable anti-sigma-M factor YhdL	IV	2	31.6	0	0	10.9	0	0	0	0	22.6	0	0	0	0	4	0	0	0	0	8	0	0	NaN	NaN	0.83629	NaN	NaN	NaN	NaN	1.0411	NaN	NaN	1	0.84	40,581
Exp1_B	O35005	ytrF	ABC transporter permease YtrF	IV	4	21.6	11.9	8.3	15.1	0	0	6.2	8.5	12.8	0	0	6	4	8	0	0	3	4	6	0	0	0.82913	0.84117	0.86418	NaN	NaN	1.2551	1.3007	NaN	NaN	NaN	1	0.84	48,421
Exp1_E	C0H3T3	ywzH	Uncharacterized membrane protein YwzH	II	1	18.4	0	0	0	0	18.4	0	0	0	0	18.4	0	0	0	0	1	0	0	0	0	1	NaN	NaN	NaN	NaN	0.83967	NaN	NaN	NaN	NaN	NaN	1	0.84	5,890
Exp2_D	O32246	yvbI	Uncharacterized protein YvbI		5	4.7	0	4.7	0	4.7	0	4.7	0	0	4.7	0	0	1	0	1	0	1	0	0	1	0	NaN	NaN	NaN	0.94039	NaN	0.93071	NaN	NaN	1.2015	NaN	1	0.83	25,753
Exp1_C	P55910	lctP	L-lactate permease	IV	14	14.4	1.3	0	9.4	0	0	1.3	0	11.8	0	0	1	0	4	0	0	1	0	5	0	0	1.0349	NaN	0.83193	NaN	NaN	1.7953	NaN	1.1691	NaN	NaN	1	0.83	57,604
Exp1_A	Q03521	mraY	Phospho-N-acetylmuramoyl-pentapeptide-transferase	IV	10	5.6	5.6	1.9	0	4	0	5.6	0	0	1.9	0	2	1	0	2	0	3	0	0	1	0	0.82876	NaN	NaN	0.85178	NaN	1.0409	NaN	NaN	NaN	NaN	2	0.83	35,527
Exp2_B	P42954	tagH	Teichoic acids export ATP-binding protein TagH	II	1	10.8	6.8	5.9	1.5	1.9	0	3.8	3.4	0	0	0	4	3	1	1	0	2	2	0	0	0	0.74984	0.77477	NaN	NaN	NaN	NaN	1.2048	NaN	NaN	NaN	2	0.83	59,244
Exp1_A	O35005	ytrF	ABC transporter permease YtrF	IV	4	21.6	11.9	8.3	15.1	0	0	6.2	8.5	12.8	0	0	6	4	8	0	0	3	4	6	0	0	0.82913	0.84117	0.86418	NaN	NaN	1.2551	1.3007	NaN	NaN	NaN	1	0.83	48,421
Exp1_B	O31501	swrC	Swarming motility protein SwrC	IV	12	38.7	38.1	11.3	4.3	3.8	0	31.5	17	6.8	1	0	38	11	3	3	0	29	13	6	1	0	0.57462	0.79372	NaN	NaN	NaN	1.4949	0.99932	0.58002	NaN	NaN	4	0.82	113,505
Exp1_A	P37476	ftsH	ATP-dependent zinc metalloprotease FtsH	IV	2	59	52.6	55.9	12.1	3	0	47.4	56.8	8.8	2.5	2.5	38	36	7	2	0	32	37	5	1	1	0.86135	0.8929	1.0473	NaN	NaN	1.1014	1.0057	0.94789	NaN	NaN	19	0.82	70,937
Exp2_C	O06967	bmrA	Multidrug resistance ABC transporter ATP-binding/permease protein BmrA	IV	6	26.3	4.2	1.4	18	0	0	7.6	8.7	21.6	0	0	2	1	9	0	0	4	4	10	0	0	NaN	NaN	NaN	NaN	NaN	NaN	NaN	1.2244	NaN	NaN	1	0.82	64,519
Exp2_B	P16336	secY	Protein translocase subunit SecY	IV	9	18.8	7.7	7.9	17.2	14.4	0	9.5	9	17.4	11.6	0	3	3	8	8	0	4	4	9	6	0	0.74439	NaN	0.71335	0.72609	NaN	1.2493	1.2187	1.2586	1.2068	NaN	2	0.82	47,243
Exp2_C	O07585	yhdP	UPF0053 protein YhdP	IV	4	25.5	6.8	9.2	10.4	0	0	10.6	2.3	25.5	0	0	2	3	6	0	0	4	1	11	0	0	NaN	NaN	0.41507	NaN	NaN	NaN	NaN	1.2683	NaN	NaN	3	0.81	49,855
Exp2_A	P71012	fruA	PTS system fructose-specific EIIABC component;Fructose-specific phosphotransferase enzyme IIA component;Fructose-specific phosphotransferase enzyme IIB component;Fructose permease IIC component		9	21.3	9.6	5.2	9.4	0	0	13.7	14.2	9.4	0	0	5	4	5	0	0	7	8	5	0	0	0.7781	NaN	0.93271	NaN	NaN	1.2293	0.95063	1.011	NaN	NaN	1	0.81	67,184
Exp2_A	P37814	atpF	ATP synthase subunit b	I	1	68.2	0	0	0	46.5	68.2	24.1	13.5	13.5	60.6	68.2	0	0	0	10	16	4	2	2	13	19	NaN	NaN	NaN	0.69933	1.3195	1.2399	NaN	NaN	1.3602	0.75634	1	0.81	19,208
Exp1_B	O32220	copA	Copper-exporting P-type ATPase A	IV	8	8.6	0	7.2	0	0	0	2.5	4.6	0	0	0	0	6	0	0	0	2	4	0	0	0	NaN	0.74723	NaN	NaN	NaN	NaN	NaN	NaN	NaN	NaN	3	0.81	85,912
Exp2_D	O34454	ykaA	UPF0111 protein YkaA	In	0	16.6	0	0	0	9.3	0	0	0	0	7.3	0	0	0	0	2	0	0	0	0	2	0	NaN	NaN	NaN	NaN	NaN	NaN	NaN	NaN	1.2362	NaN	1	0.81	23,844
Exp2_D	Q01625	misCA	membrane protein insertase MisCA	IV	5	19.2	0	0	0	19.2	0	0	0	0	13.4	0	0	0	0	4	0	0	0	0	3	0	NaN	NaN	NaN	0.76999	NaN	NaN	NaN	NaN	1.2667	NaN	3	0.8	29,522
Exp2_D	P37814	atpF	ATP synthase subunit b	I	1	68.2	0	0	0	46.5	68.2	24.1	13.5	13.5	60.6	68.2	0	0	0	10	16	4	2	2	13	19	NaN	NaN	NaN	0.69933	1.3195	1.2399	NaN	NaN	1.3602	0.75634	11	0.8	19,208
Exp2_C	P16336	secY	Protein translocase subunit SecY	IV	9	18.8	7.7	7.9	17.2	14.4	0	9.5	9	17.4	11.6	0	3	3	8	8	0	4	4	9	6	0	0.74439	NaN	0.71335	0.72609	NaN	1.2493	1.2187	1.2586	1.2068	NaN	4	0.8	47,243
Exp1_E	O32052	yrbF	UPF0092 membrane protein YrbF	I	1	39.3	0	0	0	0	39.3	0	0	24.7	6.7	39.3	0	0	0	0	4	0	0	1	1	4	NaN	NaN	NaN	NaN	1.0467	NaN	NaN	NaN	NaN	0.91619	3	0.8	9,904
Exp2_A	O35005	ytrF	ABC transporter permease YtrF	IV	4	21.6	11.9	8.3	15.1	0	0	6.2	8.5	12.8	0	0	6	4	8	0	0	3	4	6	0	0	0.82913	0.84117	0.86418	NaN	NaN	1.2551	1.3007	NaN	NaN	NaN	1	0.8	48,421
Exp1_A	P71012	fruA	PTS system fructose-specific EIIABC component;Fructose-specific phosphotransferase enzyme IIA component;Fructose-specific phosphotransferase enzyme IIB component;Fructose permease IIC component		9	21.3	9.6	5.2	9.4	0	0	13.7	14.2	9.4	0	0	5	4	5	0	0	7	8	5	0	0	0.7781	NaN	0.93271	NaN	NaN	1.2293	0.95063	1.011	NaN	NaN	2	0.79	67,184
Exp2_D	P94507	uppP	Undecaprenyl-diphosphatase	IV	7	8.7	0	0	0	2.9	0	0	0	0	8.7	0	0	0	0	1	0	0	0	0	2	0	NaN	NaN	NaN	0.59486	NaN	NaN	NaN	NaN	1.2814	NaN	1	0.78	30,345
Exp2_D	P46921	opuAB	Glycine betaine transport system permease protein OpuAB	IV	7	12.4	0	0	0	12.4	0	0	0	2.8	12.4	7.1	0	0	0	3	0	0	0	1	3	1	NaN	NaN	NaN	0.61956	NaN	NaN	NaN	NaN	1.3444	NaN	2	0.77	30,247
Exp2_A	P16336	secY	Protein translocase subunit SecY	IV	9	18.8	7.7	7.9	17.2	14.4	0	9.5	9	17.4	11.6	0	3	3	8	8	0	4	4	9	6	0	0.74439	NaN	0.71335	0.72609	NaN	1.2493	1.2187	1.2586	1.2068	NaN	3	0.77	47,243
Exp1_D	O31989	yolF	SPBc2 prophage-derived uncharacterized protein YolF	I	1	61.9	0	0	0	21.9	61.9	0	0	0	42.9	58.1	0	0	0	2	8	0	0	0	4	7	NaN	NaN	NaN	0.77193	1.4744	NaN	NaN	NaN	1.7879	0.63471	1	0.77	12,255
Exp2_D	P94520	ysdB	Sigma-w pathway protein YsdB	I	1	34.6	0	0	0	6.2	34.6	0	0	0	22.3	34.6	0	0	0	1	7	0	0	0	4	6	NaN	NaN	NaN	NaN	1.4668	NaN	NaN	NaN	1.3246	0.63148	2	0.77	15,572
Exp2_B	O35005	ytrF	ABC transporter permease YtrF	IV	4	21.6	11.9	8.3	15.1	0	0	6.2	8.5	12.8	0	0	6	4	8	0	0	3	4	6	0	0	0.82913	0.84117	0.86418	NaN	NaN	1.2551	1.3007	NaN	NaN	NaN	1	0.77	48,421
Exp1_A	P20166	ptsG	PTS system glucose-specific EIICBA component;Glucose permease IIC component;Glucose-specific phosphotransferase enzyme IIB component;Glucose-specific phosphotransferase enzyme IIA component	IV	11	37.2	28.3	37.1	9.2	2.7	1.1	31.5	31.8	7.2	1.1	3.4	17	23	5	2	1	22	23	5	1	2	0.71842	0.71904	2.0688	NaN	0.16861	1.5139	1.4081	0.84842	0.29956	NaN	6	0.76	75,525
Exp1_D	Q01625	misCA	membrane protein insertase MisCA	IV	5	19.2	0	0	0	19.2	0	0	0	0	13.4	0	0	0	0	4	0	0	0	0	3	0	NaN	NaN	NaN	0.76999	NaN	NaN	NaN	NaN	1.2667	NaN	3	0.76	29,522
Exp1_B	P39216	tlpA	Methyl-accepting chemotaxis protein TlpA	I	1	20.4	5.7	20.5	0	0	0	3.2	19.5	0	1.5	0	2	10	0	0	0	0	8	0	0	0	NaN	0.88281	NaN	NaN	NaN	NaN	1.1426	NaN	NaN	NaN	3	0.76	72,278
Exp1_C	O35005	ytrF	ABC transporter permease YtrF	IV	4	21.6	11.9	8.3	15.1	0	0	6.2	8.5	12.8	0	0	6	4	8	0	0	3	4	6	0	0	0.82913	0.84117	0.86418	NaN	NaN	1.2551	1.3007	NaN	NaN	NaN	2	0.76	48,421
Exp2_E	P12878	rpsN1	30S ribosomal protein S14	In	0	24.6	0	0	13.1	11.5	13.1	0	0	13.1	11.5	13.1	0	0	1	1	1	0	0	1	1	1	NaN	NaN	NaN	NaN	1.2761	NaN	NaN	1.5167	1.0619	1.3123	1	0.76	7,246
Exp2_C	P54428	yrkA	UPF0053 protein YrkA	IV	4	22.8	3.9	11.1	15.2	0	0	10.1	4.4	16.1	0	0	2	5	7	0	0	4	2	6	0	0	0.2191	NaN	0.22746	NaN	NaN	2.5574	NaN	1.872	NaN	NaN	2	0.75	48,985
Exp2_D	P28611	motA	Motility protein A	IV	3	29.6	0	0	0	29.6	0	2.2	0	0	17.4	2.2	0	0	0	8	0	1	0	0	7	1	NaN	NaN	NaN	0.92661	NaN	NaN	NaN	NaN	1.2935	NaN	3	0.75	29,339
Exp1_A	P16336	secY	Protein translocase subunit SecY	IV	9	18.8	7.7	7.9	17.2	14.4	0	9.5	9	17.4	11.6	0	3	3	8	8	0	4	4	9	6	0	0.74439	NaN	0.71335	0.72609	NaN	1.2493	1.2187	1.2586	1.2068	NaN	2	0.75	47,243
Exp1_D	P16336	secY	Protein translocase subunit SecY	IV	9	18.8	7.7	7.9	17.2	14.4	0	9.5	9	17.4	11.6	0	3	3	8	8	0	4	4	9	6	0	0.74439	NaN	0.71335	0.72609	NaN	1.2493	1.2187	1.2586	1.2068	NaN	5	0.75	47,243
Exp1_A	P42954	tagH	Teichoic acids export ATP-binding protein TagH	II	1	10.8	6.8	5.9	1.5	1.9	0	3.8	3.4	0	0	0	4	3	1	1	0	2	2	0	0	0	0.74984	0.77477	NaN	NaN	NaN	NaN	1.2048	NaN	NaN	NaN	1	0.75	59,244
Exp2_D	O31446	ybfF	Uncharacterized protein YbfF	IV	4	49.2	0	0	0	28.4	0	5.9	0	0	46.9	0	0	0	0	8	0	2	0	0	13	0	NaN	NaN	NaN	0.6297	NaN	NaN	NaN	NaN	1.3318	NaN	2	0.75	35,310
Exp2_C	P71070	yukC	Uncharacterized protein YukC	II	1	43	0	20	14.2	0	0	0	25.7	20.2	0	0	0	9	5	0	0	0	9	9	0	0	NaN	0.62226	0.552	NaN	NaN	NaN	NaN	1.422	NaN	NaN	3	0.75	52,161
Exp2_C	O34442	mgtE	Magnesium transporter MgtE		5	35	6.4	4.7	23.9	23.1	6.9	16	12.2	31.7	29.3	3.5	3	2	11	10	3	7	6	13	12	2	NaN	NaN	0.90654	13.446	NaN	2.2891	NaN	1.362	0.055803	NaN	3	0.74	50,844
Exp2_D	P35536	fliZ	Flagellar biosynthetic protein FliZ	I	1	11.9	0	0	0	0	0	0	0	0	11.9	0	0	0	0	0	0	0	0	0	2	0	NaN	NaN	NaN	NaN	NaN	NaN	NaN	NaN	1.3471	NaN	1	0.74	24,871
Exp1_A	P96616	ydbT	UPF0699 transmembrane protein YdbT	IV	6	9.7	4.3	0	5.5	0	0	0	0	2	0	0	2	0	3	0	0	0	0	1	0	0	0.73549	NaN	NaN	NaN	NaN	NaN	NaN	NaN	NaN	NaN	1	0.74	56,828
Exp2_D	O32086	yubA	UPF0118 membrane protein YubA	IV	8	13.7	0	0	2.6	3.4	0	0	0	2.6	13.7	0	0	0	1	2	0	0	0	1	6	0	NaN	NaN	NaN	0.61212	NaN	NaN	NaN	NaN	1.3935	NaN	3	0.73	43,611
Exp2_D	P37813	atpB	ATP synthase subunit a	IV	5	23.8	0	0	0	23.8	0	0	0	5.7	12.7	0	0	0	0	5	0	0	0	1	3	0	NaN	NaN	NaN	0.68853	NaN	NaN	NaN	NaN	1.3972	NaN	3	0.73	27,054
Exp1_C	P16336	secY	Protein translocase subunit SecY	IV	9	18.8	7.7	7.9	17.2	14.4	0	9.5	9	17.4	11.6	0	3	3	8	8	0	4	4	9	6	0	0.74439	NaN	0.71335	0.72609	NaN	1.2493	1.2187	1.2586	1.2068	NaN	4	0.73	47,243
Exp2_B	P20166	ptsG	PTS system glucose-specific EIICBA component;Glucose permease IIC component;Glucose-specific phosphotransferase enzyme IIB component;Glucose-specific phosphotransferase enzyme IIA component	IV	11	37.2	28.3	37.1	9.2	2.7	1.1	31.5	31.8	7.2	1.1	3.4	17	23	5	2	1	22	23	5	1	2	0.71842	0.71904	2.0688	NaN	0.16861	1.5139	1.4081	0.84842	0.29956	NaN	11	0.72	75,525
Exp1_D	P54544	misCB	membrane protein insertase MisCB	IV	5	13.8	0	0	0	8.4	0	0	0	0	13.8	0	0	0	0	2	0	0	0	0	3	0	NaN	NaN	NaN	0.72325	NaN	NaN	NaN	NaN	1.5365	NaN	1	0.72	30,748
Exp2_D	O06475	yfmQ	Uncharacterized protein YfmQ	I	1	47.3	8.8	0	8.8	12.2	47.3	20.3	0	8.8	37.8	47.3	1	0	1	2	7	2	0	1	5	7	NaN	NaN	NaN	NaN	1.5017	NaN	NaN	NaN	1.5513	1.0644	3	0.72	16,866
Exp1_C	O07543	yheB	UPF0754 membrane protein YheB	IV	2	41.6	0	0	23.3	0	0	0	0	32.6	2.9	0	0	0	9	0	0	0	0	12	1	0	NaN	NaN	0.74664	NaN	NaN	NaN	NaN	0.99982	NaN	NaN	3	0.72	42,908
Exp1_C	O05250	malK	Sensor histidine kinase MalK	IV	2	10.9	0	0	6.8	0	0	0	0	8.8	0	0	0	0	3	0	0	0	0	4	0	0	NaN	NaN	0.71472	NaN	NaN	NaN	NaN	1.3823	NaN	NaN	1	0.71	58,930
Exp2_C	P54466	yqfA	UPF0365 protein YqfA	IV	2	65.6	45	27.2	65	47.4	20.2	29.6	28.7	51.7	53.5	17.5	11	7	21	13	6	9	8	18	16	5	0.4009	0.44631	0.43767	0.48014	0.3517	2.0248	1.854	1.9	1.7246	2.0359	8	0.71	35,641
Exp1_B	P20166	ptsG	PTS system glucose-specific EIICBA component;Glucose permease IIC component;Glucose-specific phosphotransferase enzyme IIB component;Glucose-specific phosphotransferase enzyme IIA component	IV	11	37.2	28.3	37.1	9.2	2.7	1.1	31.5	31.8	7.2	1.1	3.4	17	23	5	2	1	22	23	5	1	2	0.71842	0.71904	2.0688	NaN	0.16861	1.5139	1.4081	0.84842	0.29956	NaN	12	0.7	75,525
Exp1_D	P37813	atpB	ATP synthase subunit a	IV	5	23.8	0	0	0	23.8	0	0	0	5.7	12.7	0	0	0	0	5	0	0	0	1	3	0	NaN	NaN	NaN	0.68853	NaN	NaN	NaN	NaN	1.3972	NaN	3	0.7	27,054
Exp1_D	P37814	atpF	ATP synthase subunit b	I	1	68.2	0	0	0	46.5	68.2	24.1	13.5	13.5	60.6	68.2	0	0	0	10	16	4	2	2	13	19	NaN	NaN	NaN	0.69933	1.3195	1.2399	NaN	NaN	1.3602	0.75634	2	0.7	19,208
Exp2_D	O31709	yknW	Uncharacterized protein YknW		5	22.9	0	0	0	22.9	0	0	0	0	22.9	0	0	0	0	3	0	0	0	0	4	0	NaN	NaN	NaN	0.52267	NaN	NaN	NaN	NaN	1.4515	NaN	2	0.69	24,175
Exp2_B	O32239	yvaQ	Putative sensory transducer protein YvaQ	I	1	18	0	15.4	2.8	0	0	0	10.6	0	0	0	0	7	1	0	0	0	7	0	0	0	NaN	0.88693	NaN	NaN	NaN	NaN	1.1438	NaN	NaN	NaN	3	0.69	62,831
Exp2_C	P55910	lctP	L-lactate permease	IV	14	14.4	1.3	0	9.4	0	0	1.3	0	11.8	0	0	1	0	4	0	0	1	0	5	0	0	1.0349	NaN	0.83193	NaN	NaN	1.7953	NaN	1.1691	NaN	NaN	2	0.69	57,604
Exp1_D	O31446	ybfF	Uncharacterized protein YbfF	IV	4	49.2	0	0	0	28.4	0	5.9	0	0	46.9	0	0	0	0	8	0	2	0	0	13	0	NaN	NaN	NaN	0.6297	NaN	NaN	NaN	NaN	1.3318	NaN	5	0.68	35,310
Exp2_A	P42086	pbuX	Xanthine permease	IV	13	4.8	4.6	1.8	2.7	2.1	0	4.6	4.6	2.7	4.8	0	3	1	1	2	0	2	2	1	2	0	NaN	0.70819	NaN	0.60722	NaN	1.4958	1.7312	NaN	NaN	NaN	1	0.67	46,238
Exp1_E	P19947	rpmD	50S ribosomal protein L30	In	0	57.6	0	0	0	0	57.6	0	0	0	0	54.2	0	0	0	0	4	0	0	0	0	3	NaN	NaN	NaN	NaN	0.66492	NaN	NaN	NaN	NaN	0.87482	1	0.66	6,638
Exp2_C	P12878	rpsN1	30S ribosomal protein S14	In	0	24.6	0	0	13.1	11.5	13.1	0	0	13.1	11.5	13.1	0	0	1	1	1	0	0	1	1	1	NaN	NaN	NaN	NaN	1.2761	NaN	NaN	1.5167	1.0619	1.3123	1	0.66	7,246
Exp2_D	P54544	misCB	membrane protein insertase MisCB	IV	5	13.8	0	0	0	8.4	0	0	0	0	13.8	0	0	0	0	2	0	0	0	0	3	0	NaN	NaN	NaN	0.72325	NaN	NaN	NaN	NaN	1.5365	NaN	1	0.65	30,748
Exp2_A	O31501	swrC	Swarming motility protein SwrC	IV	12	38.7	38.1	11.3	4.3	3.8	0	31.5	17	6.8	1	0	38	11	3	3	0	29	13	6	1	0	0.57462	0.79372	NaN	NaN	NaN	1.4949	0.99932	0.58002	NaN	NaN	15	0.64	113,505
Exp1_B	P46344	yqfF	Uncharacterized protein YqfF	IV	7	23.9	11.7	14.3	0	0	0	6.3	9	0	0	0	7	8	0	0	0	4	6	0	0	0	NaN	0.67077	NaN	NaN	NaN	NaN	NaN	NaN	NaN	NaN	2	0.64	79,167
Exp1_C	O31771	ymfM	Uncharacterized membrane protein YmfM	II	1	38.2	0	0	38.2	0	4.5	0	0	33	4.5	5.6	0	0	10	0	1	0	0	9	1	1	NaN	NaN	0.91925	NaN	1.47	NaN	NaN	0.98305	NaN	NaN	6	0.64	32,436
Exp1_B	O34507	prkC	Serine/threonine-protein kinase PrkC	II	1	7.7	0	7.7	0	0	0	2	4.5	0	0	0	0	4	0	0	0	1	2	0	0	0	NaN	0.83824	NaN	NaN	NaN	NaN	NaN	NaN	NaN	NaN	2	0.64	71,866
Exp1_D	P45919	yqbC	Uncharacterized protein YqbC	I	1	8.8	0	0	0	8.8	0	0	0	0	8.8	0	0	0	0	2	0	0	0	0	2	0	NaN	NaN	NaN	0.63909	NaN	NaN	NaN	NaN	1.1651	NaN	2	0.64	25,252
Exp2_D	O31657	htpX	Protease HtpX homolog	IV	4	30.5	0	0	0	27.9	0	0	0	4.4	25.8	0	0	0	0	9	0	0	0	1	10	0	NaN	NaN	NaN	0.6172	NaN	NaN	NaN	NaN	1.6056	NaN	3	0.63	32,865
Exp1_A	P54946	yxeG	Uncharacterized protein YxeG	IV	4	5.9	5.9	0	0	0	0	0	0	0	0	0	1	0	0	0	0	0	0	0	0	0	0.63463	NaN	NaN	NaN	NaN	NaN	NaN	NaN	NaN	NaN	1	0.63	21,372
Exp2_A	P20166	ptsG	PTS system glucose-specific EIICBA component;Glucose permease IIC component;Glucose-specific phosphotransferase enzyme IIB component;Glucose-specific phosphotransferase enzyme IIA component	IV	11	37.2	28.3	37.1	9.2	2.7	1.1	31.5	31.8	7.2	1.1	3.4	17	23	5	2	1	22	23	5	1	2	0.71842	0.71904	2.0688	NaN	0.16861	1.5139	1.4081	0.84842	0.29956	NaN	8	0.62	75,525
Exp1_D	O07605	gltT	Proton/sodium-glutamate symport protein	IV	10	13.1	3.7	3.7	5.4	5.8	0	4	0	3.7	9.1	0	1	1	2	3	0	1	0	2	5	0	NaN	NaN	0.57486	0.70161	NaN	NaN	NaN	1.1258	1.2048	NaN	2	0.62	45,920
Exp1_D	O31657	htpX	Protease HtpX homolog	IV	4	30.5	0	0	0	27.9	0	0	0	4.4	25.8	0	0	0	0	9	0	0	0	1	10	0	NaN	NaN	NaN	0.6172	NaN	NaN	NaN	NaN	1.6056	NaN	3	0.62	32,865
Exp1_D	P46921	opuAB	Glycine betaine transport system permease protein OpuAB	IV	7	12.4	0	0	0	12.4	0	0	0	2.8	12.4	7.1	0	0	0	3	0	0	0	1	3	1	NaN	NaN	NaN	0.61956	NaN	NaN	NaN	NaN	1.3444	NaN	2	0.62	30,247
Exp1_B	P71070	yukC	Uncharacterized protein YukC	II	1	43	0	20	14.2	0	0	0	25.7	20.2	0	0	0	9	5	0	0	0	9	9	0	0	NaN	0.62226	0.552	NaN	NaN	NaN	NaN	1.422	NaN	NaN	3	0.62	52,161
Exp1_D	Q45612	yycI	Two-component system YycFG regulatory protein	I	1	5.7	0	0	0	3.2	0	0	0	2.5	0	0	0	0	0	1	0	0	0	1	0	0	NaN	NaN	NaN	0.61657	NaN	NaN	NaN	NaN	NaN	NaN	1	0.62	32,594
Exp2_A	P68579	sunT	SPBc2 prophage-derived sublancin-168-processing and transport ATP-binding protein SunT	IV	6	35.7	11.5	25.5	0	0	0	21.8	25.1	0	0	0	7	18	0	0	0	13	16	0	0	0	0.52548	0.54918	NaN	NaN	NaN	1.5393	1.5776	NaN	NaN	NaN	5	0.61	81,564
Exp2_B	P68579	sunT	SPBc2 prophage-derived sublancin-168-processing and transport ATP-binding protein SunT	IV	6	35.7	11.5	25.5	0	0	0	21.8	25.1	0	0	0	7	18	0	0	0	13	16	0	0	0	0.52548	0.54918	NaN	NaN	NaN	1.5393	1.5776	NaN	NaN	NaN	4	0.61	81,564
Exp1_D	O32086	yubA	UPF0118 membrane protein YubA	IV	8	13.7	0	0	2.6	3.4	0	0	0	2.6	13.7	0	0	0	1	2	0	0	0	1	6	0	NaN	NaN	NaN	0.61212	NaN	NaN	NaN	NaN	1.3935	NaN	1	0.61	43,611
Exp1_D	P94507	uppP	Undecaprenyl-diphosphatase	IV	7	8.7	0	0	0	2.9	0	0	0	0	8.7	0	0	0	0	1	0	0	0	0	2	0	NaN	NaN	NaN	0.59486	NaN	NaN	NaN	NaN	1.2814	NaN	1	0.59	30,345
Exp2_B	P42086	pbuX	Xanthine permease	IV	13	4.8	4.6	1.8	2.7	2.1	0	4.6	4.6	2.7	4.8	0	3	1	1	2	0	2	2	1	2	0	NaN	0.70819	NaN	0.60722	NaN	1.4958	1.7312	NaN	NaN	NaN	1	0.58	46,238
Exp1_A	O31501	swrC	Swarming motility protein SwrC	IV	12	38.7	38.1	11.3	4.3	3.8	0	31.5	17	6.8	1	0	38	11	3	3	0	29	13	6	1	0	0.57462	0.79372	NaN	NaN	NaN	1.4949	0.99932	0.58002	NaN	NaN	18	0.57	113,505
Exp1_D	P55340	ecsB	Protein EcsB	IV	10	15.4	2.9	0	2.9	11.3	0	0	2.9	9.1	11.5	0	1	0	1	5	0	0	1	4	5	0	NaN	NaN	NaN	0.56749	NaN	NaN	NaN	NaN	1.3053	NaN	2	0.57	47,300
Exp2_D	Q7WY60	mrpE	Na(+)/H(+) antiporter subunit E	I	1	7	0	0	0	0	7	0	0	0	7	7	0	0	0	0	1	0	0	0	1	1	NaN	NaN	NaN	NaN	0.24215	NaN	NaN	NaN	1.7596	0.50774	1	0.57	18,380
Exp2_C	O31710	yknX	Putative efflux system component YknX	I	1	43.2	0	0	40.8	0	0	2.9	6.9	38.7	0	0	0	0	14	0	0	1	2	16	0	0	NaN	NaN	0.4125	NaN	NaN	NaN	NaN	1.9073	NaN	NaN	7	0.57	41,707
Exp2_D	P54466	yqfA	UPF0365 protein YqfA	IV	2	65.6	45	27.2	65	47.4	20.2	29.6	28.7	51.7	53.5	17.5	11	7	21	13	6	9	8	18	16	5	0.4009	0.44631	0.43767	0.48014	0.3517	2.0248	1.854	1.9	1.7246	2.0359	6	0.57	35,641
Exp1_C	P71070	yukC	Uncharacterized protein YukC	II	1	43	0	20	14.2	0	0	0	25.7	20.2	0	0	0	9	5	0	0	0	9	9	0	0	NaN	0.62226	0.552	NaN	NaN	NaN	NaN	1.422	NaN	NaN	3	0.57	52,161
Exp2_A	P55910	lctP	L-lactate permease	IV	14	14.4	1.3	0	9.4	0	0	1.3	0	11.8	0	0	1	0	4	0	0	1	0	5	0	0	1.0349	NaN	0.83193	NaN	NaN	1.7953	NaN	1.1691	NaN	NaN	1	0.56	57,604
Exp2_D	O31989	yolF	SPBc2 prophage-derived uncharacterized protein YolF	I	1	61.9	0	0	0	21.9	61.9	0	0	0	42.9	58.1	0	0	0	2	8	0	0	0	4	7	NaN	NaN	NaN	0.77193	1.4744	NaN	NaN	NaN	1.7879	0.63471	2	0.56	12,255
Exp1_B	P68579	sunT	SPBc2 prophage-derived sublancin-168-processing and transport ATP-binding protein SunT	IV	6	35.7	11.5	25.5	0	0	0	21.8	25.1	0	0	0	7	18	0	0	0	13	16	0	0	0	0.52548	0.54918	NaN	NaN	NaN	1.5393	1.5776	NaN	NaN	NaN	5	0.55	81,564
Exp1_C	O31754	rasP	Regulator of sigma-W protease RasP	IV	4	31	6.4	2.1	23.9	0	0	5.9	4	28.4	0	0	3	1	9	0	0	3	2	12	0	0	NaN	NaN	0.58838	NaN	NaN	NaN	1.5348	1.1631	NaN	NaN	5	0.54	46,744
Exp2_B	P54466	yqfA	UPF0365 protein YqfA	IV	2	65.6	45	27.2	65	47.4	20.2	29.6	28.7	51.7	53.5	17.5	11	7	21	13	6	9	8	18	16	5	0.4009	0.44631	0.43767	0.48014	0.3517	2.0248	1.854	1.9	1.7246	2.0359	1	0.54	35,641
Exp1_A	P68579	sunT	SPBc2 prophage-derived sublancin-168-processing and transport ATP-binding protein SunT	IV	6	35.7	11.5	25.5	0	0	0	21.8	25.1	0	0	0	7	18	0	0	0	13	16	0	0	0	0.52548	0.54918	NaN	NaN	NaN	1.5393	1.5776	NaN	NaN	NaN	2	0.53	81,564
Exp1_D	O31709	yknW	Uncharacterized protein YknW		5	22.9	0	0	0	22.9	0	0	0	0	22.9	0	0	0	0	3	0	0	0	0	4	0	NaN	NaN	NaN	0.52267	NaN	NaN	NaN	NaN	1.4515	NaN	1	0.52	24,175
Exp2_A	P39766	pyrP	Uracil permease	IV	12	1.8	1.8	1.8	1.8	1.8	0	1.8	1.8	1.8	0	0	1	1	1	1	0	1	1	1	0	0	0.50706	NaN	0.44181	NaN	NaN	1.9158	2.3607	NaN	NaN	NaN	1	0.52	45,452
Exp2_D	Q45589	ybbP	Uncharacterized protein YbbP	IV	3	12.5	0	0	0	12.5	0	0	0	0	8.4	0	0	0	0	4	0	0	0	0	3	0	NaN	NaN	NaN	NaN	NaN	NaN	NaN	NaN	1.9266	NaN	1	0.52	30,547
Exp1_D	P37491	yybM	Uncharacterized protein YybM	IV	6	4	4	0	0	4	0	0	0	0	4	0	1	0	0	1	0	0	0	0	1	0	NaN	NaN	NaN	0.51866	NaN	NaN	NaN	NaN	NaN	NaN	1	0.52	29,120
Exp1_A	P39766	pyrP	Uracil permease	IV	12	1.8	1.8	1.8	1.8	1.8	0	1.8	1.8	1.8	0	0	1	1	1	1	0	1	1	1	0	0	0.50706	NaN	0.44181	NaN	NaN	1.9158	2.3607	NaN	NaN	NaN	1	0.51	45,452
Exp1_A	P42964	ycsG	Uncharacterized membrane protein YcsG		11	5.4	1.7	1.7	0	1.7	0	3.7	0	0	1.7	0	1	1	0	1	0	1	0	0	1	0	0.49646	NaN	NaN	0.35398	NaN	NaN	NaN	NaN	0.87197	NaN	1	0.5	42,134
Exp1_B	P35164	resE	Sensor histidine kinase ResE	IV	2	39.2	0	26.7	0	0	0	1.7	19	6.6	0	0	0	12	0	0	0	1	9	3	0	0	NaN	0.53064	NaN	NaN	NaN	NaN	2.7801	NaN	NaN	NaN	4	0.49	66,771
Exp2_A	P54466	yqfA	UPF0365 protein YqfA	IV	2	65.6	45	27.2	65	47.4	20.2	29.6	28.7	51.7	53.5	17.5	11	7	21	13	6	9	8	18	16	5	0.4009	0.44631	0.43767	0.48014	0.3517	2.0248	1.854	1.9	1.7246	2.0359	2	0.49	35,641
Exp2_E	P54466	yqfA	UPF0365 protein YqfA	IV	2	65.6	45	27.2	65	47.4	20.2	29.6	28.7	51.7	53.5	17.5	11	7	21	13	6	9	8	18	16	5	0.4009	0.44631	0.43767	0.48014	0.3517	2.0248	1.854	1.9	1.7246	2.0359	1	0.49	35,641
Exp1_C	P51835	ftsY	Signal recognition particle receptor FtsY	In	0	19.1	0	0	9.4	0	0	0	0	17	0	0	0	0	3	0	0	0	0	5	0	0	NaN	NaN	0.4754	NaN	NaN	NaN	NaN	NaN	NaN	NaN	1	0.48	36,343
Exp2_D	P96615	ydbS	UPF0699 transmembrane protein YdbS	IV	2	23.3	0	0	0	14.5	10.1	0	0	0	12.6	22.6	0	0	0	3	2	0	0	0	2	4	NaN	NaN	NaN	0.3978	NaN	NaN	NaN	NaN	2.0681	0.56551	1	0.48	18,122
Exp1_C	P54466	yqfA	UPF0365 protein YqfA	IV	2	65.6	45	27.2	65	47.4	20.2	29.6	28.7	51.7	53.5	17.5	11	7	21	13	6	9	8	18	16	5	0.4009	0.44631	0.43767	0.48014	0.3517	2.0248	1.854	1.9	1.7246	2.0359	7	0.47	35,641
Exp1_D	O34878	opuCB	Glycine betaine/carnitine/choline transport system permease protein OpuCB	IV	5	15.7	0	0	0	8.3	0	0	0	0	7.4	0	0	0	0	2	0	0	0	0	1	0	NaN	NaN	NaN	0.4554	NaN	NaN	NaN	NaN	NaN	NaN	1	0.46	23,149
Exp2_D	P35162	resC	Cytochrome c biogenesis protein ResC	IV	10	9.5	0	0	0	3.6	0	0	0	0	9.5	0	0	0	0	1	0	0	0	0	3	0	NaN	NaN	NaN	NaN	NaN	NaN	NaN	NaN	2.1698	NaN	1	0.46	43,691
Exp2_A	P24139	oppC	Oligopeptide transport system permease protein OppC	IV	6	23	4.6	0	0	15.1	0	2.3	0	0	18.4	0	1	0	0	3	0	1	0	0	5	0	NaN	NaN	NaN	0.33096	NaN	2.2079	NaN	NaN	3.0173	NaN	1	0.45	33,621
Exp1_B	P54466	yqfA	UPF0365 protein YqfA	IV	2	65.6	45	27.2	65	47.4	20.2	29.6	28.7	51.7	53.5	17.5	11	7	21	13	6	9	8	18	16	5	0.4009	0.44631	0.43767	0.48014	0.3517	2.0248	1.854	1.9	1.7246	2.0359	1	0.45	35,641
Exp2_A	P94364	cydA	Cytochrome bd ubiquinol oxidase subunit 1	IV	9	6.8	5.6	1.7	0	0	0	5.6	4.3	1.7	0	0	2	1	0	0	0	3	2	1	0	0	0.53674	NaN	NaN	NaN	NaN	2.8389	NaN	NaN	NaN	NaN	2	0.44	52,293
Exp2_A	O34442	mgtE	Magnesium transporter MgtE		5	35	6.4	4.7	23.9	23.1	6.9	16	12.2	31.7	29.3	3.5	3	2	11	10	3	7	6	13	12	2	NaN	NaN	0.90654	13.446	NaN	2.2891	NaN	1.362	0.055803	NaN	1	0.44	50,844
Exp1_C	P39766	pyrP	Uracil permease	IV	12	1.8	1.8	1.8	1.8	1.8	0	1.8	1.8	1.8	0	0	1	1	1	1	0	1	1	1	0	0	0.50706	NaN	0.44181	NaN	NaN	1.9158	2.3607	NaN	NaN	NaN	1	0.44	45,452
Exp2_D	O34774	yobJ	Uncharacterized protein YobJ	IV	3	35.7	0	0	3.9	35.7	0	11.4	0	0	31.4	0	0	0	1	11	0	3	0	0	9	0	NaN	NaN	NaN	0.30752	NaN	NaN	NaN	NaN	2.2114	NaN	3	0.44	33,749
Exp1_C	O31710	yknX	Putative efflux system component YknX	I	1	43.2	0	0	40.8	0	0	2.9	6.9	38.7	0	0	0	0	14	0	0	1	2	16	0	0	NaN	NaN	0.4125	NaN	NaN	NaN	NaN	1.9073	NaN	NaN	5	0.43	41,707
Exp2_B	P39766	pyrP	Uracil permease	IV	12	1.8	1.8	1.8	1.8	1.8	0	1.8	1.8	1.8	0	0	1	1	1	1	0	1	1	1	0	0	0.50706	NaN	0.44181	NaN	NaN	1.9158	2.3607	NaN	NaN	NaN	1	0.42	45,452
Exp1_A	O34784	yobI	Uncharacterized membrane protein YobI	IV	2	29.7	22	0	0	0	0	16.7	0	1.1	0	0	26	0	0	0	0	20	0	1	0	0	0.40792	NaN	NaN	NaN	NaN	2.5492	NaN	NaN	NaN	NaN	7	0.42	140,620
Exp1_D	P54466	yqfA	UPF0365 protein YqfA	IV	2	65.6	45	27.2	65	47.4	20.2	29.6	28.7	51.7	53.5	17.5	11	7	21	13	6	9	8	18	16	5	0.4009	0.44631	0.43767	0.48014	0.3517	2.0248	1.854	1.9	1.7246	2.0359	4	0.42	35,641
Exp1_D	P96615	ydbS	UPF0699 transmembrane protein YdbS	IV	2	23.3	0	0	0	14.5	10.1	0	0	0	12.6	22.6	0	0	0	3	2	0	0	0	2	4	NaN	NaN	NaN	0.3978	NaN	NaN	NaN	NaN	2.0681	0.56551	1	0.4	18,122
Exp2_A	O34784	yobI	Uncharacterized membrane protein YobI	IV	2	29.7	22	0	0	0	0	16.7	0	1.1	0	0	26	0	0	0	0	20	0	1	0	0	0.40792	NaN	NaN	NaN	NaN	2.5492	NaN	NaN	NaN	NaN	3	0.4	140,620
Exp1_A	P54466	yqfA	UPF0365 protein YqfA	IV	2	65.6	45	27.2	65	47.4	20.2	29.6	28.7	51.7	53.5	17.5	11	7	21	13	6	9	8	18	16	5	0.4009	0.44631	0.43767	0.48014	0.3517	2.0248	1.854	1.9	1.7246	2.0359	1	0.4	35,641
Exp2_C	O32076	yuaG	Uncharacterized protein YuaG	I	1	45.4	0	18.1	21	7.9	0	0	13.8	30.3	7.9	0	0	6	8	3	0	0	4	12	2	0	NaN	NaN	0.24523	NaN	NaN	NaN	NaN	2.7511	NaN	NaN	1	0.36	55,994
Exp1_D	P42964	ycsG	Uncharacterized membrane protein YcsG		11	5.4	1.7	1.7	0	1.7	0	3.7	0	0	1.7	0	1	1	0	1	0	1	0	0	1	0	0.49646	NaN	NaN	0.35398	NaN	NaN	NaN	NaN	0.87197	NaN	1	0.35	42,134
Exp1_E	P54466	yqfA	UPF0365 protein YqfA	IV	2	65.6	45	27.2	65	47.4	20.2	29.6	28.7	51.7	53.5	17.5	11	7	21	13	6	9	8	18	16	5	0.4009	0.44631	0.43767	0.48014	0.3517	2.0248	1.854	1.9	1.7246	2.0359	1	0.35	35,641
Exp2_D	P24139	oppC	Oligopeptide transport system permease protein OppC	IV	6	23	4.6	0	0	15.1	0	2.3	0	0	18.4	0	1	0	0	3	0	1	0	0	5	0	NaN	NaN	NaN	0.33096	NaN	2.2079	NaN	NaN	3.0173	NaN	2	0.34	33,621
Exp1_D	O34774	yobJ	Uncharacterized protein YobJ	IV	3	35.7	0	0	3.9	35.7	0	11.4	0	0	31.4	0	0	0	1	11	0	3	0	0	9	0	NaN	NaN	NaN	0.30752	NaN	NaN	NaN	NaN	2.2114	NaN	6	0.31	33,749
Exp1_C	O32076	yuaG	Uncharacterized protein YuaG	I	1	45.4	0	18.1	21	7.9	0	0	13.8	30.3	7.9	0	0	6	8	3	0	0	4	12	2	0	NaN	NaN	0.24523	NaN	NaN	NaN	NaN	2.7511	NaN	NaN	2	0.25	55,994
Exp1_E	Q7WY60	mrpE	Na(+)/H(+) antiporter subunit E	I	1	7	0	0	0	0	7	0	0	0	7	7	0	0	0	0	1	0	0	0	1	1	NaN	NaN	NaN	NaN	0.24215	NaN	NaN	NaN	1.7596	0.50774	1	0.24	18,380
Exp2_C	P94367	cydD	ATP-binding/permease protein CydD	IV	6	10.6	0	0	5	0	0	0	2.3	10.6	0	0	0	0	3	0	0	0	1	6	0	0	NaN	NaN	NaN	NaN	NaN	NaN	NaN	4.3795	NaN	NaN	1	0.23	64,510
Exp1_B	P94366	cydC	ATP-binding/permease protein CydC	IV	4	15.7	3.7	5.6	5.5	0	1.4	5.5	0	5.1	1.4	0	2	2	3	0	1	3	0	3	1	0	NaN	0.16675	NaN	NaN	NaN	NaN	NaN	NaN	NaN	NaN	1	0.17	62,806
Exp1_A	P39209	tlpC	Methyl-accepting chemotaxis protein TlpC	I	1	5.1	3.1	0	0	0	0	0	0	1.9	0	0	1	0	0	0	0	0	0	1	0	0	0.068662	NaN	NaN	NaN	NaN	NaN	NaN	NaN	NaN	NaN	1	0.07	61,784
Exp1_E	P20166	ptsG	PTS system glucose-specific EIICBA component;Glucose permease IIC component;Glucose-specific phosphotransferase enzyme IIB component;Glucose-specific phosphotransferase enzyme IIA component	IV	11	37.2	28.3	37.1	9.2	2.7	1.1	31.5	31.8	7.2	1.1	3.4	17	23	5	2	1	22	23	5	1	2	0.71842	0.71904	2.0688	NaN	0.16861	1.5139	1.4081	0.84842	0.29956	NaN	1		75,525
Exp2_D	P20166	ptsG	PTS system glucose-specific EIICBA component;Glucose permease IIC component;Glucose-specific phosphotransferase enzyme IIB component;Glucose-specific phosphotransferase enzyme IIA component	IV	11	37.2	28.3	37.1	9.2	2.7	1.1	31.5	31.8	7.2	1.1	3.4	17	23	5	2	1	22	23	5	1	2	0.71842	0.71904	2.0688	NaN	0.16861	1.5139	1.4081	0.84842	0.29956	NaN	1		75,525
Exp2_E	P68569	bdbA	SPBc2 prophage-derived disulfide bond formation protein A	Out	0	29.9	0	0	0	0	19	0	0	0	5.8	16.8	0	0	0	0	4	0	0	0	1	2	NaN	NaN	NaN	NaN	1.391	NaN	NaN	NaN	NaN	0.54503	2		16,182
Exp1_C	P39757	moaA	Cyclic pyranopterin monophosphate synthase	Out	0	5.3	2.9	0	2.3	0	0	0	0	0	0	0	1	0	1	0	0	0	0	0	0	0	0.953	NaN	0.084383	NaN	NaN	NaN	NaN	NaN	NaN	NaN	1		38,550
Exp1_D	P68585	mtbP	Phi-3T prophage-derived modification methylase Phi3TI	Out	0	1.8	0	0	0	1.8	0	0	0	0	0	0	0	0	0	1	0	0	0	0	0	0	NaN	NaN	NaN	0.16751	NaN	NaN	NaN	NaN	NaN	NaN	1		50,510
Exp1_E	O07566	ntdA	3-oxo-glucose-6-phosphate:glutamate aminotransferase	Out	0	1.8	0	0	0	0	1.8	0	0	0	0	0	0	0	0	0	1	0	0	0	0	0	NaN	NaN	NaN	NaN	1.7013	NaN	NaN	NaN	NaN	NaN	1		50,141
Exp1_E	P42971	pbpC	Penicillin-binding protein 3	Out	0	40.4	0	37.6	0	0	1.8	1.9	29.9	1.9	0	0	0	22	0	0	1	1	20	1	0	0	NaN	0.93392	NaN	NaN	0.034206	NaN	1.1733	NaN	NaN	NaN	1		74,406
Exp2_C	P39215	mcpB	Methyl-accepting chemotaxis protein McpB	I	1	56	3.6	47.6	9.7	0	0	8.6	36.6	6.2	1.5	0	2	27	6	0	0	5	23	4	1	0	NaN	0.87415	0.75351	NaN	NaN	1.1478	1.1759	0.41874	NaN	NaN	1		71,901
Exp2_E	O05260	mrpC	Na(+)/H(+) antiporter subunit C	IV	3	10.6	0	0	0	0	9.7	0	0	0	9.7	10.6	0	0	0	0	1	0	0	0	1	2	NaN	NaN	NaN	NaN	1.6209	NaN	NaN	NaN	NaN	0.57533	1		12,285
Exp1_C	P39793	ponA	Penicillin-binding protein 1A/1B;Penicillin-insensitive transglycosylase;Penicillin-sensitive transpeptidase	Out	0	33.7	26.4	0.8	1.3	0	0	28.9	5.6	0	2.3	0	21	1	1	0	0	26	5	0	2	0	0.9571	NaN	0.056184	NaN	NaN	1.1057	NaN	NaN	NaN	NaN	1		99,562
Exp1_C	P42919	rplB	50S ribosomal protein L2	Out	0	41.5	0	5.4	20.9	24.5	0	8.3	0	14.1	25.3	0	0	1	5	6	0	2	0	3	7	0	NaN	NaN	3.9956	1.6263	NaN	NaN	NaN	0.78286	0.84399	NaN	1		30,274
Exp1_D	Q08787	srfAC	Surfactin synthase subunit 3	Out	0	1.3	0	0	0	0.7	0.5	0	0	0	0	0	0	0	0	1	1	0	0	0	0	0	NaN	NaN	NaN	0.10957	0.3517	NaN	NaN	NaN	NaN	NaN	1		143,872
Exp2_D	P27620	tagA	Putative N-acetylmannosaminyltransferase	Out	0	14.8	0	0	0	10.9	0	0	0	0	10.2	0	0	0	0	3	0	0	0	0	3	0	NaN	NaN	NaN	NaN	NaN	NaN	NaN	NaN	0.4122	NaN	1		29,499
Exp2_C	P54331	xkdK	Phage-like element PBSX protein XkdK	Out	0	19.5	0	3.4	7.9	0	3	0	0	17	0	0	0	2	4	0	1	0	0	8	0	0	NaN	NaN	NaN	NaN	1.0341	NaN	NaN	0.43584	NaN	NaN	1		50,185
Exp1_C	P80861	yjlD	NADH dehydrogenase-like protein YjlD	Out	0	26.3	11.2	4.6	21.7	0	0	6.6	3.6	17.9	0	0	3	1	6	0	0	2	1	6	0	0	NaN	NaN	1.8953	NaN	NaN	NaN	NaN	NaN	NaN	NaN	2		41,953
Exp1_B	O34362	ykoD	Putative HMP/thiamine import ATP-binding protein YkoD	Out	0	33.5	2.6	21.4	8.2	0	0	9.7	20.5	23.4	0	0	2	11	5	0	0	5	11	11	0	0	0.57066	1.659	1.8205	NaN	NaN	1.2103	0.82174	0.77945	NaN	NaN	5		61,146
Exp1_C	O34362	ykoD	Putative HMP/thiamine import ATP-binding protein YkoD	Out	0	33.5	2.6	21.4	8.2	0	0	9.7	20.5	23.4	0	0	2	11	5	0	0	5	11	11	0	0	0.57066	1.659	1.8205	NaN	NaN	1.2103	0.82174	0.77945	NaN	NaN	2		61,146
Exp2_D	P31847	ypuA	Uncharacterized protein YpuA	Out	0	25.2	0	0	12.8	17.6	0	0	0	15.5	18.6	0	0	0	3	4	0	0	0	4	4	0	NaN	NaN	NaN	NaN	NaN	NaN	NaN	0.514	0.56033	NaN	1		31,295
Exp2_C	P31847	ypuA	Uncharacterized protein YpuA	Out	0	25.2	0	0	12.8	17.6	0	0	0	15.5	18.6	0	0	0	3	4	0	0	0	4	4	0	NaN	NaN	NaN	NaN	NaN	NaN	NaN	0.514	0.56033	NaN	1		31,295
Exp1_B	O05410	yrpE	Probable metal-binding protein YrpE	Out	0	55	0	3.6	27.9	55	0	0	0	32.7	46.6	0	0	1	4	14	0	0	0	8	13	0	NaN	13.627	0.75014	0.84897	NaN	NaN	NaN	1.6928	1.5817	NaN	1		28,870
Exp1_E	O34434	ydjG	Uncharacterized protein YdjG	I	1	34.3	3.2	0	21.7	2.3	5.3	7.9	4.7	15.8	0	0	1	0	8	1	1	3	2	6	0	0	NaN	NaN	0.33839	NaN	0.0060973	1.6295	1.9782	1.8197	NaN	NaN	1		38,324
Exp2_C	O31771	ymfM	Uncharacterized membrane protein YmfM	II	1	38.2	0	0	38.2	0	4.5	0	0	33	4.5	5.6	0	0	10	0	1	0	0	9	1	1	NaN	NaN	0.91925	NaN	1.47	NaN	NaN	0.98305	NaN	NaN	3		32,436
Exp1_E	P42108	yxaI	Uncharacterized protein YxaI		3	11.9	11.3	11.3	11.3	6	11.9	11.3	11.3	6	6	11.3	2	2	2	1	3	2	2	1	1	2	0.87518	NaN	NaN	NaN	1.7561	1.5089	NaN	NaN	NaN	NaN	1		16,946
Exp1_A	C0SPA7	yukB	Ftsk domain-containing protein YukB	IV	2	27.9	20.9	0.8	0	0	0	18.1	0	0	0	0	29	1	0	0	0	22	0	0	0	0	0.62602	NaN	NaN	NaN	NaN	1.2999	NaN	NaN	NaN	NaN	6		171,851
Exp2_E	O05227	mrpG	Na(+)/H(+) antiporter subunit G		3	19.4	0	0	0	8.1	13.7	0	0	0	5.6	19.4	0	0	0	1	2	0	0	0	1	3	NaN	NaN	NaN	NaN	1.3293	NaN	NaN	NaN	NaN	0.44138	1		13,626
Exp1_A	P54428	yrkA	UPF0053 protein YrkA	IV	4	22.8	3.9	11.1	15.2	0	0	10.1	4.4	16.1	0	0	2	5	7	0	0	4	2	6	0	0	0.2191	NaN	0.22746	NaN	NaN	2.5574	NaN	1.872	NaN	NaN	1		48,985
Exp1_C	P24136	oppD	Oligopeptide transport ATP-binding protein OppD	Out	0	7.5	0	0	5.3	0	0	0	0	2.2	0	0	0	0	2	0	0	0	0	1	0	0	NaN	NaN	0.25003	NaN	NaN	NaN	NaN	NaN	NaN	NaN	2		39,764
Exp1_B	P24141	oppA	Oligopeptide-binding protein OppA	Out	0	45.7	8.8	24.8	33.8	3.1	0	13.6	33.2	34.7	1.5	0	3	15	20	2	0	6	18	18	1	0	NaN	0.26422	0.24897	NaN	NaN	2.5429	2.9144	3.1142	NaN	NaN	4		61,525
Exp1_C	P54428	yrkA	UPF0053 protein YrkA	IV	4	22.8	3.9	11.1	15.2	0	0	10.1	4.4	16.1	0	0	2	5	7	0	0	4	2	6	0	0	0.2191	NaN	0.22746	NaN	NaN	2.5574	NaN	1.872	NaN	NaN	3		48,985
Exp1_C	P24141	oppA	Oligopeptide-binding protein OppA	Out	0	45.7	8.8	24.8	33.8	3.1	0	13.6	33.2	34.7	1.5	0	3	15	20	2	0	6	18	18	1	0	NaN	0.26422	0.24897	NaN	NaN	2.5429	2.9144	3.1142	NaN	NaN	7		61,525
Exp1_D	P24137	oppF	Oligopeptide transport ATP-binding protein OppF	Out	0	44.9	0	0	8.9	41.6	0	0	0	8.5	3.3	0	0	0	2	9	0	0	0	2	1	0	NaN	NaN	NaN	0.31131	NaN	NaN	NaN	NaN	NaN	NaN	2		34,748
Exp2_B	P24141	oppA	Oligopeptide-binding protein OppA	Out	0	45.7	8.8	24.8	33.8	3.1	0	13.6	33.2	34.7	1.5	0	3	15	20	2	0	6	18	18	1	0	NaN	0.26422	0.24897	NaN	NaN	2.5429	2.9144	3.1142	NaN	NaN	2		61,525
Exp2_C	P24141	oppA	Oligopeptide-binding protein OppA	Out	0	45.7	8.8	24.8	33.8	3.1	0	13.6	33.2	34.7	1.5	0	3	15	20	2	0	6	18	18	1	0	NaN	0.26422	0.24897	NaN	NaN	2.5429	2.9144	3.1142	NaN	NaN	7		61,525
Exp1_D	P24139	oppC	Oligopeptide transport system permease protein OppC	IV	6	23	4.6	0	0	15.1	0	2.3	0	0	18.4	0	1	0	0	3	0	1	0	0	5	0	NaN	NaN	NaN	0.33096	NaN	2.2079	NaN	NaN	3.0173	NaN	1		33,621
Exp1_C	P08065	sdhA	Succinate dehydrogenase flavoprotein subunit	Out	0	44.4	3.2	35.2	9	0	0	8.4	23.4	10.9	0	0	2	19	5	0	0	4	11	4	0	0	NaN	0.41958	0.32609	NaN	NaN	1.5227	1.4732	NaN	NaN	NaN	1		65,152
Exp1_D	P53558	bioD	ATP-dependent dethiobiotin synthetase BioD	Out	0	26	0	0	0	5.2	0	0	0	0	20.8	0	0	0	0	1	0	0	0	0	4	0	NaN	NaN	NaN	0.34257	NaN	NaN	NaN	NaN	1.9111	NaN	1		25,160
Exp1_C	O34434	ydjG	Uncharacterized protein YdjG	I	1	34.3	3.2	0	21.7	2.3	5.3	7.9	4.7	15.8	0	0	1	0	8	1	1	3	2	6	0	0	NaN	NaN	0.33839	NaN	0.0060973	1.6295	1.9782	1.8197	NaN	NaN	4		38,324
Exp1_E	Q08787	srfAC	Surfactin synthase subunit 3	Out	0	1.3	0	0	0	0.7	0.5	0	0	0	0	0	0	0	0	1	1	0	0	0	0	0	NaN	NaN	NaN	0.10957	0.3517	NaN	NaN	NaN	NaN	NaN	1		143,872
Exp2_B	P35164	resE	Sensor histidine kinase ResE	IV	2	39.2	0	26.7	0	0	0	1.7	19	6.6	0	0	0	12	0	0	0	1	9	3	0	0	NaN	0.53064	NaN	NaN	NaN	NaN	2.7801	NaN	NaN	NaN	2		66,771
Exp2_B	P94421	yclQ	Uncharacterized ABC transporter solute-binding protein YclQ	Out	0	56.8	0	0	49.8	0	0	7.9	16.7	53.6	7.9	0	0	0	14	0	0	2	4	18	2	0	NaN	NaN	1.1752	NaN	NaN	1.1161	2.6454	1.0273	1.0171	NaN	1		34,792
Exp2_A	P24141	oppA	Oligopeptide-binding protein OppA	Out	0	45.7	8.8	24.8	33.8	3.1	0	13.6	33.2	34.7	1.5	0	3	15	20	2	0	6	18	18	1	0	NaN	0.26422	0.24897	NaN	NaN	2.5429	2.9144	3.1142	NaN	NaN	1		61,525
Exp1_D	O35004	ydjH	UPF0603 protein YdjH	I	1	28	0	5.1	0	28	0	0	3.9	5.1	21.3	0	0	1	0	9	0	0	1	1	6	0	NaN	NaN	NaN	0.39283	NaN	NaN	NaN	NaN	1.7189	NaN	1		28,163
Exp2_A	P54428	yrkA	UPF0053 protein YrkA	IV	4	22.8	3.9	11.1	15.2	0	0	10.1	4.4	16.1	0	0	2	5	7	0	0	4	2	6	0	0	0.2191	NaN	0.22746	NaN	NaN	2.5574	NaN	1.872	NaN	NaN	1		48,985
Exp1_B	P08065	sdhA	Succinate dehydrogenase flavoprotein subunit	Out	0	44.4	3.2	35.2	9	0	0	8.4	23.4	10.9	0	0	2	19	5	0	0	4	11	4	0	0	NaN	0.41958	0.32609	NaN	NaN	1.5227	1.4732	NaN	NaN	NaN	4		65,152
Exp1_D	Q45593	yydI	Probable peptide export ATP-binding protein YydI	Out	0	26.8	0	0	0	26.8	0	0	0	0	10	0	0	0	0	5	0	0	0	0	2	0	NaN	NaN	NaN	0.41201	NaN	NaN	NaN	NaN	2.1473	NaN	1		23,883
Exp1_C	O07585	yhdP	UPF0053 protein YhdP	IV	4	25.5	6.8	9.2	10.4	0	0	10.6	2.3	25.5	0	0	2	3	6	0	0	4	1	11	0	0	NaN	NaN	0.41507	NaN	NaN	NaN	NaN	1.2683	NaN	NaN	1		49,855
Exp1_B	O34688	ybcC	UPF0753 protein YbcC	Out	0	31.1	1.4	21	0	0	0	15.4	19.6	1.4	0	0	1	14	0	0	0	11	17	1	0	0	NaN	0.43096	NaN	NaN	NaN	2.0529	1.5272	NaN	NaN	NaN	4		98,767
Exp1_D	O32243	opuCC	Glycine betaine/carnitine/choline-binding protein OpuCC	Out	0	22.8	0	0	0	11.2	0	0	0	0	19.8	0	0	0	0	3	0	0	0	0	6	0	NaN	NaN	NaN	0.43772	NaN	NaN	NaN	NaN	NaN	NaN	2		33,957
Exp1_B	O32101	yueB	Bacteriophage SPP1 adsorption protein YueB	IV	6	24.5	10.2	14.7	6.9	0	0	9.5	14.5	6.9	2	0	9	14	7	0	0	9	13	7	2	0	0.66817	0.45255	0.5232	NaN	NaN	NaN	1.089	1.3499	NaN	NaN	1		119,982
Exp2_D	P81100	yceC	Stress response protein SCP2	Out	0	13.1	0	0	0	8	0	0	0	0	13.1	0	0	0	0	2	0	0	0	0	3	0	NaN	NaN	NaN	0.52381	NaN	NaN	NaN	NaN	2.1629	NaN	1		21,824
Exp1_C	O34789	ydjI	Uncharacterized protein YdjI	Out	0	52.3	38.4	0	39.6	2.8	0	17.3	2.8	40.6	0	0	12	0	11	1	0	5	1	11	0	0	0.47338	NaN	0.46176	NaN	NaN	1.5174	NaN	1.4183	NaN	NaN	4		36,081
Exp1_E	O31742	rplS	50S ribosomal protein L19	Out	0	41.7	0	0	0	0	33.9	7.8	0	0	17.4	0	0	0	0	0	4	1	0	0	2	0	NaN	NaN	NaN	NaN	0.466	NaN	NaN	NaN	NaN	NaN	1		13,387
Exp2_D	Q45593	yydI	Probable peptide export ATP-binding protein YydI	Out	0	26.8	0	0	0	26.8	0	0	0	0	10	0	0	0	0	5	0	0	0	0	2	0	NaN	NaN	NaN	0.41201	NaN	NaN	NaN	NaN	2.1473	NaN	2		23,883
Exp1_E	P39634	rocA	1-pyrroline-5-carboxylate dehydrogenase	Out	0	5.8	0	0	0	0	3.1	0	0	0	2.7	0	0	0	0	0	1	0	0	0	1	0	NaN	NaN	NaN	NaN	0.49062	NaN	NaN	NaN	1.7812	NaN	1		56,320
Exp2_A	O34688	ybcC	UPF0753 protein YbcC	Out	0	31.1	1.4	21	0	0	0	15.4	19.6	1.4	0	0	1	14	0	0	0	11	17	1	0	0	NaN	0.43096	NaN	NaN	NaN	2.0529	1.5272	NaN	NaN	NaN	2		98,767
Exp1_A	O34789	ydjI	Uncharacterized protein YdjI	Out	0	52.3	38.4	0	39.6	2.8	0	17.3	2.8	40.6	0	0	12	0	11	1	0	5	1	11	0	0	0.47338	NaN	0.46176	NaN	NaN	1.5174	NaN	1.4183	NaN	NaN	6		36,081
Exp1_C	O35007	yvrP	Putative efflux system protein YvrP	II	1	17.1	0	0	6.5	0	0	0	8.3	2.3	0	0	0	0	3	0	0	0	1	1	0	0	NaN	NaN	0.49926	NaN	NaN	NaN	NaN	NaN	NaN	NaN	2		43,493
Exp2_B	O34434	ydjG	Uncharacterized protein YdjG	I	1	34.3	3.2	0	21.7	2.3	5.3	7.9	4.7	15.8	0	0	1	0	8	1	1	3	2	6	0	0	NaN	NaN	0.33839	NaN	0.0060973	1.6295	1.9782	1.8197	NaN	NaN	1		38,324
Exp2_D	P53558	bioD	ATP-dependent dethiobiotin synthetase BioD	Out	0	26	0	0	0	5.2	0	0	0	0	20.8	0	0	0	0	1	0	0	0	0	4	0	NaN	NaN	NaN	0.34257	NaN	NaN	NaN	NaN	1.9111	NaN	1		25,160
Exp1_B	Q796K8	pbpH	Penicillin-binding protein H	II	1	20.6	4	12.8	0	0	0	2	13.6	0	0	0	3	8	0	0	0	2	8	0	0	0	NaN	0.5173	NaN	NaN	NaN	NaN	1.3362	NaN	NaN	NaN	1		79,348
Exp1_D	P81100	yceC	Stress response protein SCP2	Out	0	13.1	0	0	0	8	0	0	0	0	13.1	0	0	0	0	2	0	0	0	0	3	0	NaN	NaN	NaN	0.52381	NaN	NaN	NaN	NaN	2.1629	NaN	1		21,824
Exp2_C	O34434	ydjG	Uncharacterized protein YdjG	I	1	34.3	3.2	0	21.7	2.3	5.3	7.9	4.7	15.8	0	0	1	0	8	1	1	3	2	6	0	0	NaN	NaN	0.33839	NaN	0.0060973	1.6295	1.9782	1.8197	NaN	NaN	4		38,324
Exp1_C	O32101	yueB	Bacteriophage SPP1 adsorption protein YueB	IV	6	24.5	10.2	14.7	6.9	0	0	9.5	14.5	6.9	2	0	9	14	7	0	0	9	13	7	2	0	0.66817	0.45255	0.5232	NaN	NaN	NaN	1.089	1.3499	NaN	NaN	1		119,982
Exp1_D	O34525	sppA	Putative signal peptide peptidase SppA	II	1	42.7	0	0	25.4	22.7	0	0	0	30.4	28.7	0	0	0	9	7	0	0	0	8	7	0	NaN	NaN	0.50779	0.52659	NaN	NaN	NaN	1.8325	1.8466	NaN	1		36,673
Exp1_A	Q45577	ybeC	Probable amino acid-proton symporter YbeC	IV	14	9.3	8	0	1.7	0	0	4.6	0	0	0	0	4	0	1	0	0	3	0	0	0	0	0.53323	NaN	NaN	NaN	NaN	NaN	NaN	NaN	NaN	NaN	1		59,212
Exp1_C	O34538	ycdA	Uncharacterized lipoprotein YcdA	Out	0	66.1	0	3.4	58.5	2.8	0	0	12.4	60.7	2.8	0	0	1	21	1	0	0	4	20	1	0	NaN	NaN	0.50893	NaN	NaN	NaN	NaN	1.3152	NaN	NaN	11		39,180
Exp2_D	P96715	ywqC	Probable capsular polysaccharide biosynthesis protein YwqC	IV	2	21.8	0	0	0	4	0	0	0	0	21.8	0	0	0	0	1	0	0	0	0	4	0	NaN	NaN	NaN	NaN	NaN	NaN	NaN	NaN	1.9046	NaN	1		26,640
Exp1_A	P94364	cydA	Cytochrome bd ubiquinol oxidase subunit 1	IV	9	6.8	5.6	1.7	0	0	0	5.6	4.3	1.7	0	0	2	1	0	0	0	3	2	1	0	0	0.53674	NaN	NaN	NaN	NaN	2.8389	NaN	NaN	NaN	NaN	1		52,293
Exp1_C	O34525	sppA	Putative signal peptide peptidase SppA	II	1	42.7	0	0	25.4	22.7	0	0	0	30.4	28.7	0	0	0	9	7	0	0	0	8	7	0	NaN	NaN	0.50779	0.52659	NaN	NaN	NaN	1.8325	1.8466	NaN	4		36,673
Exp2_A	P13485	tagF	CDP-glycerol:poly(glycerophosphate) glycerophosphotransferase	Out	0	32.7	24.5	8.8	0	0	0	20.9	5.6	0	0	0	20	8	0	0	0	15	4	0	0	0	0.61097	0.97111	NaN	NaN	NaN	1.8484	1.4198	NaN	NaN	NaN	5		88,063
Exp2_C	O34525	sppA	Putative signal peptide peptidase SppA	II	1	42.7	0	0	25.4	22.7	0	0	0	30.4	28.7	0	0	0	9	7	0	0	0	8	7	0	NaN	NaN	0.50779	0.52659	NaN	NaN	NaN	1.8325	1.8466	NaN	2		36,673
Exp1_D	P37494	yybJ	Uncharacterized ABC transporter ATP-binding protein YybJ	Out	0	56	0	0	0	34.4	0	0	0	0	49.5	0	0	0	0	6	0	0	0	0	9	0	NaN	NaN	NaN	0.56717	NaN	NaN	NaN	NaN	1.4652	NaN	4		24,272
Exp2_D	P39634	rocA	1-pyrroline-5-carboxylate dehydrogenase	Out	0	5.8	0	0	0	0	3.1	0	0	0	2.7	0	0	0	0	0	1	0	0	0	1	0	NaN	NaN	NaN	NaN	0.49062	NaN	NaN	NaN	1.7812	NaN	1		56,320
Exp2_D	O34525	sppA	Putative signal peptide peptidase SppA	II	1	42.7	0	0	25.4	22.7	0	0	0	30.4	28.7	0	0	0	9	7	0	0	0	8	7	0	NaN	NaN	0.50779	0.52659	NaN	NaN	NaN	1.8325	1.8466	NaN	3		36,673
Exp1_A	O34880	ylbD	Uncharacterized protein YlbD	Out	0	4.5	4.5	4.5	0	0	0	0	0	0	0	0	1	1	0	0	0	0	0	0	0	0	0.56016	NaN	NaN	NaN	NaN	NaN	NaN	NaN	NaN	NaN	1		15,278
Exp1_B	O34375	minJ	Cell division topological determinant MinJ	IV	8	10.3	5.3	4.3	3.3	3.3	0	10.3	5.8	2.5	5.3	0	2	2	1	1	0	4	2	1	2	0	NaN	0.56761	NaN	NaN	NaN	NaN	NaN	NaN	NaN	NaN	1		43,666
Exp2_B	P21883	pdhC	Dihydrolipoyllysine-residue acetyltransferase component of pyruvate dehydrogenase complex	Out	0	54.8	3.8	26.5	21.9	0	0	11.1	51.1	48.6	0	0	1	8	8	0	0	4	16	17	0	0	NaN	0.86844	0.71031	NaN	NaN	1.6927	1.7735	1.7929	NaN	NaN	6		47,539
Exp2_E	O34633	yjlC	Uncharacterized protein YjlC	Out	0	14.3	0	0	0	0	7.1	0	0	0	0	7.1	0	0	0	0	1	0	0	0	0	1	NaN	NaN	NaN	NaN	1.036	NaN	NaN	NaN	NaN	1.7549	1		15,583
Exp1_A	O34362	ykoD	Putative HMP/thiamine import ATP-binding protein YkoD	Out	0	33.5	2.6	21.4	8.2	0	0	9.7	20.5	23.4	0	0	2	11	5	0	0	5	11	11	0	0	0.57066	1.659	1.8205	NaN	NaN	1.2103	0.82174	0.77945	NaN	NaN	1		61,146
Exp2_D	O34697	bceA	Bacitracin export ATP-binding protein BceA	Out	0	6.7	0	0	0	6.7	0	2.4	0	2.4	4.3	0	0	0	0	2	0	1	0	1	1	0	NaN	NaN	NaN	NaN	NaN	NaN	NaN	NaN	1.7375	NaN	1		28,234
Exp2_C	P21883	pdhC	Dihydrolipoyllysine-residue acetyltransferase component of pyruvate dehydrogenase complex	Out	0	54.8	3.8	26.5	21.9	0	0	11.1	51.1	48.6	0	0	1	8	8	0	0	4	16	17	0	0	NaN	0.86844	0.71031	NaN	NaN	1.6927	1.7735	1.7929	NaN	NaN	8		47,539
Exp2_C	P21880	pdhD	Dihydrolipoyl dehydrogenase	Out	0	28.5	0	0	2.3	0	0	0	8.3	25.7	0	0	0	0	1	0	0	0	2	8	0	0	NaN	NaN	NaN	NaN	NaN	NaN	NaN	1.6831	NaN	NaN	3		49,733
Exp1_A	P25994	pyrAB	Carbamoyl-phosphate synthase pyrimidine-specific large chain	Out	0	24	21.9	1.2	0	0	0	8.5	0	0	0	0	25	1	0	0	0	8	0	0	0	0	0.56132	NaN	NaN	NaN	NaN	0.90428	NaN	NaN	NaN	NaN	5		117,650
Exp2_D	O35004	ydjH	UPF0603 protein YdjH	I	1	28	0	5.1	0	28	0	0	3.9	5.1	21.3	0	0	1	0	9	0	0	1	1	6	0	NaN	NaN	NaN	0.39283	NaN	NaN	NaN	NaN	1.7189	NaN	2		28,163
Exp2_A	P21883	pdhC	Dihydrolipoyllysine-residue acetyltransferase component of pyruvate dehydrogenase complex	Out	0	54.8	3.8	26.5	21.9	0	0	11.1	51.1	48.6	0	0	1	8	8	0	0	4	16	17	0	0	NaN	0.86844	0.71031	NaN	NaN	1.6927	1.7735	1.7929	NaN	NaN	1		47,539
Exp1_B	P32399	yhgE	Uncharacterized protein YhgE	IV	6	24.1	3.1	14.5	0	0	0	1.2	20.6	0	0	0	2	10	0	0	0	1	13	0	0	0	NaN	0.58746	NaN	NaN	NaN	NaN	1.1995	NaN	NaN	NaN	1		84,094
Exp1_C	O34833	yceH	Uncharacterized protein YceH	Out	0	69.1	0	0	57.3	0	0	3.9	3.9	60.3	0	0	0	0	22	0	0	1	1	22	0	0	NaN	NaN	0.60117	NaN	NaN	NaN	NaN	1.8219	NaN	NaN	5		41,673
Exp2_C	O05410	yrpE	Probable metal-binding protein YrpE	Out	0	55	0	3.6	27.9	55	0	0	0	32.7	46.6	0	0	1	4	14	0	0	0	8	13	0	NaN	13.627	0.75014	0.84897	NaN	NaN	NaN	1.6928	1.5817	NaN	4		28,870
Exp1_C	P39751	mbl	MreB-like protein	Out	0	32.1	5.4	9	16.2	0	0	3.6	6.9	21.3	5.7	4.5	2	3	7	0	0	1	3	8	2	1	NaN	NaN	0.60551	NaN	NaN	NaN	NaN	1.3682	1.076	0.73513	2		35,861
Exp1_D	P42086	pbuX	Xanthine permease	IV	13	4.8	4.6	1.8	2.7	2.1	0	4.6	4.6	2.7	4.8	0	3	1	1	2	0	2	2	1	2	0	NaN	0.70819	NaN	0.60722	NaN	1.4958	1.7312	NaN	NaN	NaN	1		46,238
Exp1_C	P33166	tuf	Elongation factor Tu	Out	0	57.8	2.5	9.8	38.9	5.6	0	12.9	9.3	48.2	12.4	4	1	3	13	2	0	4	3	18	4	1	NaN	NaN	0.61171	NaN	NaN	NaN	NaN	1.5322	NaN	NaN	4		43,593
Exp2_C	O34833	yceH	Uncharacterized protein YceH	Out	0	69.1	0	0	57.3	0	0	3.9	3.9	60.3	0	0	0	0	22	0	0	1	1	22	0	0	NaN	NaN	0.60117	NaN	NaN	NaN	NaN	1.8219	NaN	NaN	9		41,673
Exp2_A	O34434	ydjG	Uncharacterized protein YdjG	I	1	34.3	3.2	0	21.7	2.3	5.3	7.9	4.7	15.8	0	0	1	0	8	1	1	3	2	6	0	0	NaN	NaN	0.33839	NaN	0.0060973	1.6295	1.9782	1.8197	NaN	NaN	1		38,324
Exp2_D	P54535	artP	Arginine-binding extracellular protein ArtP	Out	0	37.3	0	0	0	26.3	0	0	0	0	37.3	0	0	0	0	6	0	0	0	0	10	0	NaN	NaN	NaN	0.78608	NaN	NaN	NaN	NaN	1.6035	NaN	2		28,312
Exp1_D	Q795Q5	yttA	Uncharacterized membrane protein YttA	IV	2	8.1	0	0	0	7.7	0	0	0	0	8.1	0	0	0	0	2	0	0	0	0	3	0	NaN	NaN	NaN	0.63495	NaN	NaN	NaN	NaN	1.4473	NaN	1		27,937
Exp1_A	P46918	ggaB	Minor teichoic acid biosynthesis protein GgaB	Out	0	8.6	8.6	0	0	0	0	1.4	0	0	0	0	8	0	0	0	0	2	0	0	0	0	0.63791	NaN	NaN	NaN	NaN	1.3767	NaN	NaN	NaN	NaN	1		107,155
Exp1_C	Q01465	mreB	Rod shape-determining protein MreB	Out	0	52.5	13.4	11.3	32.9	0	0	18.4	6.5	26.4	0	0	5	4	10	0	0	7	3	9	0	0	1.0061	0.8364	0.64344	NaN	NaN	1.244	1.2076	0.9744	NaN	NaN	1		35,917
Exp1_D	O07584	plsC	1-acyl-sn-glycerol-3-phosphate acyltransferase	Out	0	59.8	0	0	6.5	34.7	6.5	12.1	6.5	0	55.3	6.5	0	0	1	7	1	2	1	0	11	1	NaN	NaN	NaN	0.63617	NaN	NaN	NaN	NaN	1.737	NaN	2		21,923
Exp2_C	P36949	rbsB	D-ribose-binding protein	Out	0	8.9	0	0	4.6	0	0	0	0	8.9	4.3	0	0	0	1	0	0	0	0	2	1	0	NaN	NaN	NaN	NaN	NaN	NaN	NaN	1.5509	NaN	NaN	1		32,227
Exp1_D	O31620	thiD	Hydroxymethylpyrimidine/phosphomethylpyrimidine kinase	Out	0	47.2	0	0	0	34.7	0	0	0	0	14.8	0	0	0	0	6	0	0	0	0	4	0	NaN	NaN	NaN	0.63669	NaN	NaN	NaN	NaN	1.4996	NaN	1		29,124
Exp2_B	O31754	rasP	Regulator of sigma-W protease RasP	IV	4	31	6.4	2.1	23.9	0	0	5.9	4	28.4	0	0	3	1	9	0	0	3	2	12	0	0	NaN	NaN	0.58838	NaN	NaN	NaN	1.5348	1.1631	NaN	NaN	1		46,744
Exp1_C	P54592	yhcH	Uncharacterized ABC transporter ATP-binding protein YhcH	Out	0	32.5	0	0	21.6	7.9	0	0	0	25.6	4.9	0	0	0	6	2	0	0	0	7	1	0	NaN	NaN	0.64667	NaN	NaN	NaN	NaN	0.96485	NaN	NaN	1		34,470
Exp2_A	P08065	sdhA	Succinate dehydrogenase flavoprotein subunit	Out	0	44.4	3.2	35.2	9	0	0	8.4	23.4	10.9	0	0	2	19	5	0	0	4	11	4	0	0	NaN	0.41958	0.32609	NaN	NaN	1.5227	1.4732	NaN	NaN	NaN	1		65,152
Exp2_A	O34789	ydjI	Uncharacterized protein YdjI	Out	0	52.3	38.4	0	39.6	2.8	0	17.3	2.8	40.6	0	0	12	0	11	1	0	5	1	11	0	0	0.47338	NaN	0.46176	NaN	NaN	1.5174	NaN	1.4183	NaN	NaN	1		36,081
Exp2_D	O05410	yrpE	Probable metal-binding protein YrpE	Out	0	55	0	3.6	27.9	55	0	0	0	32.7	46.6	0	0	1	4	14	0	0	0	8	13	0	NaN	13.627	0.75014	0.84897	NaN	NaN	NaN	1.6928	1.5817	NaN	8		28,870
Exp1_D	P54536	artQ	Arginine transport system permease protein ArtQ	IV	3	28.3	0	0	0	17.8	0	0	0	0	20.1	21.5	0	0	0	3	0	0	0	0	4	4	NaN	NaN	NaN	0.67338	NaN	NaN	NaN	NaN	1.068	1.0006	1		23,898
Exp1_B	P40735	ecfA	Energy-coupling factor transporter ATP-binding protein EcfA1	Out	0	26	0	2.1	0	6.8	0	0	2.8	0	21	0	0	1	0	2	0	0	1	0	5	0	NaN	0.66984	NaN	NaN	NaN	NaN	NaN	NaN	0.8945	NaN	1		31,459
Exp2_D	O07584	plsC	1-acyl-sn-glycerol-3-phosphate acyltransferase	Out	0	59.8	0	0	6.5	34.7	6.5	12.1	6.5	0	55.3	6.5	0	0	1	7	1	2	1	0	11	1	NaN	NaN	NaN	0.63617	NaN	NaN	NaN	NaN	1.737	NaN	4		21,923
Exp1_A	P13485	tagF	CDP-glycerol:poly(glycerophosphate) glycerophosphotransferase	Out	0	32.7	24.5	8.8	0	0	0	20.9	5.6	0	0	0	20	8	0	0	0	15	4	0	0	0	0.61097	0.97111	NaN	NaN	NaN	1.8484	1.4198	NaN	NaN	NaN	5		88,063
Exp1_A	O32101	yueB	Bacteriophage SPP1 adsorption protein YueB	IV	6	24.5	10.2	14.7	6.9	0	0	9.5	14.5	6.9	2	0	9	14	7	0	0	9	13	7	2	0	0.66817	0.45255	0.5232	NaN	NaN	NaN	1.089	1.3499	NaN	NaN	1		119,982
Exp1_D	O06965	yvcA	Putative lipoprotein YvcA	Out	0	35.7	0	0	0	27.4	0	0	0	0	30.7	0	0	0	0	7	0	0	0	0	8	0	NaN	NaN	NaN	0.67337	NaN	NaN	NaN	NaN	NaN	NaN	1		27,871
Exp2_D	P37494	yybJ	Uncharacterized ABC transporter ATP-binding protein YybJ	Out	0	56	0	0	0	34.4	0	0	0	0	49.5	0	0	0	0	6	0	0	0	0	9	0	NaN	NaN	NaN	0.56717	NaN	NaN	NaN	NaN	1.4652	NaN	5		24,272
Exp2_B	P08065	sdhA	Succinate dehydrogenase flavoprotein subunit	Out	0	44.4	3.2	35.2	9	0	0	8.4	23.4	10.9	0	0	2	19	5	0	0	4	11	4	0	0	NaN	0.41958	0.32609	NaN	NaN	1.5227	1.4732	NaN	NaN	NaN	2		65,152
Exp2_C	P33166	tuf	Elongation factor Tu	Out	0	57.8	2.5	9.8	38.9	5.6	0	12.9	9.3	48.2	12.4	4	1	3	13	2	0	4	3	18	4	1	NaN	NaN	0.61171	NaN	NaN	NaN	NaN	1.5322	NaN	NaN	7		43,593
Exp1_C	O34470	ylbL	Uncharacterized protein YlbL	II	1	23.8	0	0	13.8	0	0	0	0	19.1	0	0	0	0	4	0	0	0	0	6	0	0	NaN	NaN	0.69904	NaN	NaN	NaN	NaN	1.2113	NaN	NaN	3		37,651
Exp1_B	P28598	groL	60 kDa chaperonin	Out	0	31.1	0	17.6	0	0	0	0	21	4.2	0	0	0	8	0	0	0	0	11	2	0	0	NaN	0.69029	NaN	NaN	NaN	NaN	0.81542	NaN	NaN	NaN	1		57,425
Exp2_C	P21882	pdhB	Pyruvate dehydrogenase E1 component subunit beta	Out	0	53.8	0	0	44	11.1	0	0	0	31.7	20.3	0	0	0	9	3	0	0	0	8	4	0	NaN	NaN	0.8383	NaN	NaN	NaN	NaN	1.4162	NaN	NaN	3		35,474
Exp2_B	O34688	ybcC	UPF0753 protein YbcC	Out	0	31.1	1.4	21	0	0	0	15.4	19.6	1.4	0	0	1	14	0	0	0	11	17	1	0	0	NaN	0.43096	NaN	NaN	NaN	2.0529	1.5272	NaN	NaN	NaN	6		98,767
Exp1_D	O34725	yjhA	Uncharacterized lipoprotein YjhA	Out	0	56.8	0	0	0	54	0	0	0	6.1	55.4	0	0	0	0	13	0	0	0	1	14	0	NaN	NaN	NaN	0.6557	NaN	NaN	NaN	NaN	0.95319	NaN	9		23,978
Exp2_D	Q795Q5	yttA	Uncharacterized membrane protein YttA	IV	2	8.1	0	0	0	7.7	0	0	0	0	8.1	0	0	0	0	2	0	0	0	0	3	0	NaN	NaN	NaN	0.63495	NaN	NaN	NaN	NaN	1.4473	NaN	2		27,937
Exp2_D	P71021	divIVA	Septum site-determining protein DivIVA	Out	0	39	0	0	0	34.1	0	0	0	0	18.9	0	0	0	0	4	0	0	0	0	3	0	NaN	NaN	NaN	0.42146	NaN	NaN	NaN	NaN	1.4411	NaN	2		19,341
Exp2_B	P13485	tagF	CDP-glycerol:poly(glycerophosphate) glycerophosphotransferase	Out	0	32.7	24.5	8.8	0	0	0	20.9	5.6	0	0	0	20	8	0	0	0	15	4	0	0	0	0.61097	0.97111	NaN	NaN	NaN	1.8484	1.4198	NaN	NaN	NaN	1		88,063
Exp2_C	P16524	patA	Putative N-acetyl-LL-diaminopimelate aminotransferase	Out	0	24.9	0	0	2	0	2	0	0	20.9	0	0	0	0	1	0	1	0	0	7	0	0	NaN	NaN	NaN	NaN	NaN	NaN	NaN	1.4186	NaN	NaN	2		43,536
Exp1_B	P42086	pbuX	Xanthine permease	IV	13	4.8	4.6	1.8	2.7	2.1	0	4.6	4.6	2.7	4.8	0	3	1	1	2	0	2	2	1	2	0	NaN	0.70819	NaN	0.60722	NaN	1.4958	1.7312	NaN	NaN	NaN	1		46,238
Exp1_C	P21883	pdhC	Dihydrolipoyllysine-residue acetyltransferase component of pyruvate dehydrogenase complex	Out	0	54.8	3.8	26.5	21.9	0	0	11.1	51.1	48.6	0	0	1	8	8	0	0	4	16	17	0	0	NaN	0.86844	0.71031	NaN	NaN	1.6927	1.7735	1.7929	NaN	NaN	2		47,539
Exp2_D	O31620	thiD	Hydroxymethylpyrimidine/phosphomethylpyrimidine kinase	Out	0	47.2	0	0	0	34.7	0	0	0	0	14.8	0	0	0	0	6	0	0	0	0	4	0	NaN	NaN	NaN	0.63669	NaN	NaN	NaN	NaN	1.4996	NaN	3		29,124
Exp1_C	P39215	mcpB	Methyl-accepting chemotaxis protein McpB	I	1	56	3.6	47.6	9.7	0	0	8.6	36.6	6.2	1.5	0	2	27	6	0	0	5	23	4	1	0	NaN	0.87415	0.75351	NaN	NaN	1.1478	1.1759	0.41874	NaN	NaN	2		71,901
Exp2_C	O34789	ydjI	Uncharacterized protein YdjI	Out	0	52.3	38.4	0	39.6	2.8	0	17.3	2.8	40.6	0	0	12	0	11	1	0	5	1	11	0	0	0.47338	NaN	0.46176	NaN	NaN	1.5174	NaN	1.4183	NaN	NaN	4		36,081
Exp2_A	P46918	ggaB	Minor teichoic acid biosynthesis protein GgaB	Out	0	8.6	8.6	0	0	0	0	1.4	0	0	0	0	8	0	0	0	0	2	0	0	0	0	0.63791	NaN	NaN	NaN	NaN	1.3767	NaN	NaN	NaN	NaN	2		107,155
Exp2_C	P39751	mbl	MreB-like protein	Out	0	32.1	5.4	9	16.2	0	0	3.6	6.9	21.3	5.7	4.5	2	3	7	0	0	1	3	8	2	1	NaN	NaN	0.60551	NaN	NaN	NaN	NaN	1.3682	1.076	0.73513	1		35,861
Exp2_C	P23545	phoR	Alkaline phosphatase synthesis sensor protein PhoR	IV	2	6.7	0	0	1.4	0	0	0	0	5.4	0	0	0	0	1	0	0	0	0	3	0	0	NaN	NaN	NaN	NaN	NaN	NaN	NaN	1.3713	NaN	NaN	1		65,122
Exp2_C	P39646	pta	Phosphate acetyltransferase	Out	0	7.4	0	0	2.2	0	0	0	0	5.3	0	0	0	0	1	0	0	0	0	2	0	0	NaN	NaN	NaN	NaN	NaN	NaN	NaN	1.3713	NaN	NaN	1		34,791
Exp2_C	O34538	ycdA	Uncharacterized lipoprotein YcdA	Out	0	66.1	0	3.4	58.5	2.8	0	0	12.4	60.7	2.8	0	0	1	21	1	0	0	4	20	1	0	NaN	NaN	0.50893	NaN	NaN	NaN	NaN	1.3152	NaN	NaN	9		39,180
Exp1_D	P54535	artP	Arginine-binding extracellular protein ArtP	Out	0	37.3	0	0	0	26.3	0	0	0	0	37.3	0	0	0	0	6	0	0	0	0	10	0	NaN	NaN	NaN	0.78608	NaN	NaN	NaN	NaN	1.6035	NaN	2		28,312
Exp1_C	O34894	ezrA	Septation ring formation regulator EzrA	Out	0	56.4	0	38.3	23	0	0	1.4	43.1	28.3	0	0	0	20	11	0	0	1	22	16	0	0	NaN	0.88248	0.70137	NaN	NaN	NaN	1.1474	1.0687	NaN	NaN	4		64,996
Exp2_C	O31663	mtnK	Methylthioribose kinase	Out	0	7.3	0	0	4.3	0	0	0	0	7.3	0	0	0	0	2	0	0	0	0	3	0	0	NaN	NaN	NaN	NaN	NaN	NaN	NaN	1.3439	NaN	NaN	1		45,085
Exp2_C	P37566	yacD	Putative peptidyl-prolyl cis-trans isomerase YacD	Out	0	21.2	0	0	21.2	0	0	0	0	17.8	0	0	0	0	5	0	0	0	0	4	0	0	NaN	NaN	NaN	NaN	NaN	NaN	NaN	1.3443	NaN	NaN	1		34,096
Exp2_B	O34659	ybbR	YbbR-like domain-containing protein YbbR	Out	0	16.1	0	11.6	2.1	0	0	0	14.1	2.3	0	0	0	4	1	0	0	0	5	1	0	0	NaN	NaN	NaN	NaN	NaN	NaN	1.351	NaN	NaN	NaN	1		52,907
Exp2_C	O31567	yfiY	Probable siderophore-binding lipoprotein YfiY	Out	0	64	0	0	50.8	0	0	0	5.8	49.5	14.2	0	0	0	14	0	0	0	1	13	3	0	NaN	NaN	0.76563	NaN	NaN	NaN	NaN	1.3904	NaN	NaN	5		36,304
Exp2_C	O32101	yueB	Bacteriophage SPP1 adsorption protein YueB	IV	6	24.5	10.2	14.7	6.9	0	0	9.5	14.5	6.9	2	0	9	14	7	0	0	9	13	7	2	0	0.66817	0.45255	0.5232	NaN	NaN	NaN	1.089	1.3499	NaN	NaN	1		119,982
Exp1_D	Q02112	lytA	membrane-bound protein LytA	Out	0	30.4	0	0	0	15.7	0	0	0	0	30.4	0	0	0	0	2	0	0	0	0	3	0	NaN	NaN	NaN	0.74982	NaN	NaN	NaN	NaN	1.1548	NaN	2		11,228
Exp2_B	Q796K8	pbpH	Penicillin-binding protein H	II	1	20.6	4	12.8	0	0	0	2	13.6	0	0	0	3	8	0	0	0	2	8	0	0	0	NaN	0.5173	NaN	NaN	NaN	NaN	1.3362	NaN	NaN	NaN	1		79,348
Exp2_A	P34957	qoxA	Quinol oxidase subunit 2	IV	2	53.3	10.6	5.9	30.2	44.9	0	8.1	12.8	53.3	43	0	3	2	7	12	0	2	3	14	13	0	1.1364	0.92297	0.92979	0.9803	NaN	1.3356	1.2656	1.0855	0.99474	NaN	1		36,282
Exp2_D	P71013	sipT	Signal peptidase I T	II	1	45.6	0	0	0	37.8	0	0	0	0	32.6	0	0	0	0	8	0	0	0	0	10	0	NaN	NaN	NaN	0.83389	NaN	NaN	NaN	NaN	1.3441	NaN	2		21,854
Exp1_C	O05410	yrpE	Probable metal-binding protein YrpE	Out	0	55	0	3.6	27.9	55	0	0	0	32.7	46.6	0	0	1	4	14	0	0	0	8	13	0	NaN	13.627	0.75014	0.84897	NaN	NaN	NaN	1.6928	1.5817	NaN	1		28,870
Exp2_D	O34814	ftsE	Cell division ATP-binding protein FtsE	Out	0	18	0	0	0	14	0	0	0	0	14.5	0	0	0	0	3	0	0	0	0	3	0	NaN	NaN	NaN	0.96067	NaN	NaN	NaN	NaN	1.5143	NaN	2		25,620
Exp1_B	O31774	rny	Ribonuclease Y	Out	0	42.7	28.5	23.1	18.8	2.3	0	30	34	31.7	2.3	1.5	16	15	13	1	0	17	19	18	1	1	0.87348	0.81292	0.85352	0.91893	NaN	1.0671	1.08	1.0041	NaN	NaN	4		58,919
Exp2_D	C0SP99	yciB	Putative L,D-transpeptidase YciB	Out	0	35.6	0	0	0	30.9	0	0	0	8.8	35.6	0	0	0	0	8	0	0	0	2	7	0	NaN	NaN	NaN	0.96456	NaN	NaN	NaN	NaN	1.3204	NaN	5		22,054
Exp1_D	C0SPB4	yhaQ	Uncharacterized ABC transporter ATP-binding protein YhaQ	Out	0	31.5	0	0	6.7	21.1	0	0	0	8.4	19.5	0	0	0	2	6	0	0	0	2	6	0	NaN	NaN	NaN	0.75786	NaN	NaN	NaN	NaN	1.1457	NaN	1		33,858
Exp2_D	P71042	ywnG	Uncharacterized protein YwnG	IV	2	22.7	0	0	0	4.1	0	0	0	0	22.7	0	0	0	0	1	0	0	0	0	2	0	NaN	NaN	NaN	NaN	NaN	NaN	NaN	NaN	1.3164	NaN	1		18,464
Exp2_C	P17631	dnaJ	Chaperone protein DnaJ	Out	0	16	0	0	5.3	0	0	0	0	13.9	0	0	0	0	2	0	0	0	0	4	0	0	NaN	NaN	NaN	NaN	NaN	NaN	NaN	1.302	NaN	NaN	1		41,045
Exp2_D	P31113	ubiE	Demethylmenaquinone methyltransferase	Out	0	11.6	0	0	0	5.2	0	0	0	0	11.6	0	0	0	0	1	0	0	0	0	2	0	NaN	NaN	NaN	0.89813	NaN	NaN	NaN	NaN	1.2949	NaN	1		26,577
Exp2_C	P94400	yciC	Putative metal chaperone YciC	Out	0	20.7	2.8	2.8	10.8	0	0	2.8	10.1	13.4	3.5	0	1	1	3	0	0	1	3	5	1	0	NaN	NaN	0.99007	NaN	NaN	NaN	NaN	1.3032	NaN	NaN	1		45,306
Exp1_C	O31567	yfiY	Probable siderophore-binding lipoprotein YfiY	Out	0	64	0	0	50.8	0	0	0	5.8	49.5	14.2	0	0	0	14	0	0	0	1	13	3	0	NaN	NaN	0.76563	NaN	NaN	NaN	NaN	1.3904	NaN	NaN	8		36,304
Exp2_C	P37580	fhuD	Iron(3+)-hydroxamate-binding protein FhuD	Out	0	40	0	0	24.1	27	0	5.1	0	26	40	0	0	0	9	10	0	2	0	9	16	0	NaN	NaN	1.1295	1.1942	NaN	NaN	NaN	1.1311	1.0594	NaN	6		34,426
Exp1_D	P46922	opuAC	Glycine betaine-binding protein OpuAC	Out	0	26.3	0	0	0	15	0	0	0	4.8	21.5	0	0	0	0	4	0	0	0	1	6	0	NaN	NaN	NaN	0.82239	NaN	NaN	NaN	NaN	1.0978	NaN	2		32,215
Exp2_B	P34957	qoxA	Quinol oxidase subunit 2	IV	2	53.3	10.6	5.9	30.2	44.9	0	8.1	12.8	53.3	43	0	3	2	7	12	0	2	3	14	13	0	1.1364	0.92297	0.92979	0.9803	NaN	1.3356	1.2656	1.0855	0.99474	NaN	1		36,282
Exp2_D	P54452	yqeG	Uncharacterized protein YqeG	Out	0	51.2	0	0	0	5.8	5.8	0	0	0	27.9	41.3	0	0	0	1	1	0	0	0	5	5	NaN	NaN	NaN	NaN	NaN	NaN	NaN	NaN	1.2694	1.0191	1		20,087
Exp2_A	C0SPA7	yukB	Ftsk domain-containing protein YukB	IV	2	27.9	20.9	0.8	0	0	0	18.1	0	0	0	0	29	1	0	0	0	22	0	0	0	0	0.62602	NaN	NaN	NaN	NaN	1.2999	NaN	NaN	NaN	NaN	3		171,851
Exp1_C	P39912	aroA	Protein AroA(G);Phospho-2-dehydro-3-deoxyheptonate aldolase;Chorismate mutase	Out	0	21.2	0	0	16.2	0	0	0	0	21.2	0	0	0	0	5	0	0	0	0	6	0	0	NaN	NaN	0.79604	NaN	NaN	NaN	NaN	NaN	NaN	NaN	1		39,539
Exp1_B	Q01465	mreB	Rod shape-determining protein MreB	Out	0	52.5	13.4	11.3	32.9	0	0	18.4	6.5	26.4	0	0	5	4	10	0	0	7	3	9	0	0	1.0061	0.8364	0.64344	NaN	NaN	1.244	1.2076	0.9744	NaN	NaN	2		35,917
Exp1_C	P40924	pgk	Phosphoglycerate kinase	Out	0	22.6	0	0	11.4	0	0	0	0	17.8	0	0	0	0	4	0	0	0	0	7	0	0	NaN	NaN	0.79762	NaN	NaN	NaN	NaN	1.0824	NaN	NaN	2		42,190
Exp1_E	P12875	rplN	50S ribosomal protein L14	Out	0	36.9	0	0	5.7	0	32	0	0	0	0	29.5	0	0	1	0	5	0	0	0	0	4	NaN	NaN	NaN	NaN	0.79976	NaN	NaN	NaN	NaN	NaN	3		13,154
Exp1_E	P42060	rplV	50S ribosomal protein L22	Out	0	25.7	0	6.2	0	0	25.7	0	0	0	0	13.3	0	1	0	0	3	0	0	0	0	2	NaN	NaN	NaN	NaN	0.80004	NaN	NaN	NaN	NaN	NaN	1		12,460
Exp1_C	P96605	ydbJ	Uncharacterized ABC transporter ATP-binding protein YdbJ	Out	0	34.7	0	0	26.3	0	0	0	0	19.8	8.8	0	0	0	9	0	0	0	0	7	3	0	NaN	NaN	0.78699	NaN	NaN	NaN	NaN	0.97377	1.0459	NaN	2		34,276
Exp1_D	P45909	yqaL	Uncharacterized protein YqaL	Out	0	3.4	0	0	0	3.4	0	0	0	0	3.4	0	0	0	0	1	0	0	0	0	1	0	NaN	NaN	NaN	0.79758	NaN	NaN	NaN	NaN	1.086	NaN	1		27,116
Exp2_D	P54537	artM	Arginine transport ATP-binding protein ArtM	Out	0	14.6	0	0	0	5.8	0	0	0	0	14.2	0	0	0	0	2	0	0	0	0	4	0	NaN	NaN	NaN	NaN	NaN	NaN	NaN	NaN	1.2336	NaN	1		26,950
Exp2_C	O32193	cssS	Sensor histidine kinase CssS	IV	2	9.3	0	0	5.3	0	0	0	0	6.4	0	0	0	0	2	0	0	0	0	3	0	0	NaN	NaN	NaN	NaN	NaN	NaN	NaN	1.2325	NaN	NaN	1		52,097
Exp1_C	P40409	feuA	Iron-uptake system-binding protein	Out	0	32.2	0	0	19.6	0	0	0	0	24.6	19.6	0	0	0	5	0	0	0	0	6	5	0	NaN	NaN	0.77529	NaN	NaN	NaN	NaN	1.2079	NaN	NaN	3		35,108
Exp1_C	P24327	prsA	Foldase protein PrsA	Out	0	72.6	0	11	56.8	72.6	0	10.3	7.5	62.3	68.8	2.4	0	3	17	35	0	3	2	25	33	1	NaN	NaN	0.81623	0.86659	NaN	NaN	1.0348	1.2558	1.105	NaN	12		32,510
Exp1_E	P08877	ptsH	Phosphocarrier protein HPr	Out	0	12.5	0	0	0	0	12.5	0	0	0	0	0	0	0	0	0	1	0	0	0	0	0	NaN	NaN	NaN	NaN	0.80646	NaN	NaN	NaN	NaN	NaN	1		9,189
Exp2_B	Q797B3	ltaS1	Lipoteichoic acid synthase 1;Glycerol phosphate lipoteichoic acid synthase 1;Processed glycerol phosphate lipoteichoic acid synthase 1	IV	4	31.3	0	25.4	2.5	1.9	0	6.1	20.7	4.9	3.1	0	0	15	1	1	0	3	11	3	2	0	NaN	1.0432	NaN	NaN	NaN	NaN	1.2078	NaN	NaN	NaN	3		73,315
Exp2_A	Q01465	mreB	Rod shape-determining protein MreB	Out	0	52.5	13.4	11.3	32.9	0	0	18.4	6.5	26.4	0	0	5	4	10	0	0	7	3	9	0	0	1.0061	0.8364	0.64344	NaN	NaN	1.244	1.2076	0.9744	NaN	NaN	2		35,917
Exp1_C	P46920	opuAA	Glycine betaine transport ATP-binding protein OpuAA	Out	0	13.2	0	0	4.5	0	0	0	0	11.5	0	0	0	0	2	0	0	0	0	4	0	0	NaN	NaN	0.82031	NaN	NaN	NaN	NaN	NaN	NaN	NaN	1		46,468
Exp2_C	P24327	prsA	Foldase protein PrsA	Out	0	72.6	0	11	56.8	72.6	0	10.3	7.5	62.3	68.8	2.4	0	3	17	35	0	3	2	25	33	1	NaN	NaN	0.81623	0.86659	NaN	NaN	1.0348	1.2558	1.105	NaN	20		32,510
Exp1_C	O34629	yerH	Uncharacterized lipoprotein YerH	Out	0	34.6	0	0	28.8	0	0	0	4.5	31.1	0	0	0	0	11	0	0	0	2	11	0	0	NaN	NaN	0.66712	NaN	NaN	NaN	NaN	1.2256	NaN	NaN	3		44,517
Exp1_D	O05410	yrpE	Probable metal-binding protein YrpE	Out	0	55	0	3.6	27.9	55	0	0	0	32.7	46.6	0	0	1	4	14	0	0	0	8	13	0	NaN	13.627	0.75014	0.84897	NaN	NaN	NaN	1.6928	1.5817	NaN	7		28,870
Exp2_A	O32247	yvbJ	Uncharacterized membrane protein YvbJ	II	1	48.4	17.4	35.4	0	0	0	18.7	38	0	0	0	10	20	0	0	0	10	18	0	0	0	0.99969	0.94507	NaN	NaN	NaN	1.2142	1.0684	NaN	NaN	NaN	1		67,275
Exp1_C	Q45603	yycS	Uncharacterized protein YycS	Out	0	8.8	0	0	8.8	0	0	0	0	0	0	0	0	0	1	0	0	0	0	0	0	0	NaN	NaN	0.82255	NaN	NaN	NaN	NaN	NaN	NaN	NaN	1		15,826
Exp2_D	P37810	atpG	ATP synthase gamma chain	Out	0	33.8	0	0	29.6	26.5	0	0	0	29.6	22	0	0	0	11	8	0	0	0	10	8	0	NaN	NaN	1.0872	NaN	NaN	NaN	NaN	1.0309	1.2213	NaN	2		31,655
Exp1_D	O32218	bdbD	Disulfide bond formation protein D	II	1	70.3	0	0	0	62.2	4.1	4.1	0	0	68.9	0	0	0	0	11	1	1	0	0	15	0	NaN	NaN	NaN	0.89293	NaN	NaN	NaN	NaN	1.239	NaN	8		24,905
Exp2_C	P40409	feuA	Iron-uptake system-binding protein	Out	0	32.2	0	0	19.6	0	0	0	0	24.6	19.6	0	0	0	5	0	0	0	0	6	5	0	NaN	NaN	0.77529	NaN	NaN	NaN	NaN	1.2079	NaN	NaN	2		35,108
Exp2_B	Q01465	mreB	Rod shape-determining protein MreB	Out	0	52.5	13.4	11.3	32.9	0	0	18.4	6.5	26.4	0	0	5	4	10	0	0	7	3	9	0	0	1.0061	0.8364	0.64344	NaN	NaN	1.244	1.2076	0.9744	NaN	NaN	2		35,917
Exp2_E	P21464	rpsB	30S ribosomal protein S2	Out	0	55.7	0	0	0	46.3	14.2	2.8	0	8.5	35	14.2	0	0	0	11	4	1	0	3	9	4	NaN	NaN	NaN	0.96405	0.93759	NaN	NaN	NaN	1.0355	1.1996	1		27,967
Exp2_A	O32047	secDF	Protein translocase subunit SecDF	IV	11	33.4	27	22.5	1.5	5	0	33.4	14.8	3.4	3.1	1.9	17	13	1	3	0	20	8	2	2	1	0.90188	0.93178	NaN	NaN	NaN	1.1011	1.1055	NaN	NaN	NaN	6		81,654
Exp1_D	P28628	sipS	Signal peptidase I S	Out	0	19.6	0	0	0	13	0	0	0	0	15.2	0	0	0	0	2	0	0	0	0	3	0	NaN	NaN	NaN	0.83482	NaN	NaN	NaN	NaN	1.1578	NaN	1		21,047
Exp2_C	O34470	ylbL	Uncharacterized protein YlbL	II	1	23.8	0	0	13.8	0	0	0	0	19.1	0	0	0	0	4	0	0	0	0	6	0	0	NaN	NaN	0.69904	NaN	NaN	NaN	NaN	1.2113	NaN	NaN	1		37,651
Exp2_C	P54941	yxeB	Iron(3+)-hydroxamate-binding protein YxeB	Out	0	49.8	0	0	48.9	12.1	0	0	3.7	36.8	33	0	0	0	15	4	0	0	1	14	10	0	NaN	NaN	1.0552	1.0391	NaN	NaN	NaN	1.1879	1.1845	NaN	8		35,507
Exp2_D	O34946	znuC	High-affinity zinc uptake system ATP-binding protein ZnuC	Out	0	27.7	0	0	0	13.4	0	0	0	0	22.9	0	0	0	0	4	0	0	0	0	6	0	NaN	NaN	NaN	NaN	NaN	NaN	NaN	NaN	1.2288	NaN	3		26,319
Exp2_C	Q01466	mreC	Cell shape-determining protein MreC	Out	0	55.5	0	0	25.9	39.3	0	0	0	30	43.4	0	0	0	8	12	0	0	0	6	14	0	NaN	NaN	0.92373	0.97094	NaN	NaN	NaN	1.2311	1.2148	NaN	4		32,141
Exp2_D	Q01466	mreC	Cell shape-determining protein MreC	Out	0	55.5	0	0	25.9	39.3	0	0	0	30	43.4	0	0	0	8	12	0	0	0	6	14	0	NaN	NaN	0.92373	0.97094	NaN	NaN	NaN	1.2311	1.2148	NaN	4		32,141
Exp1_C	P21882	pdhB	Pyruvate dehydrogenase E1 component subunit beta	Out	0	53.8	0	0	44	11.1	0	0	0	31.7	20.3	0	0	0	9	3	0	0	0	8	4	0	NaN	NaN	0.8383	NaN	NaN	NaN	NaN	1.4162	NaN	NaN	2		35,474
Exp1_C	O31774	rny	Ribonuclease Y	Out	0	42.7	28.5	23.1	18.8	2.3	0	30	34	31.7	2.3	1.5	16	15	13	1	0	17	19	18	1	1	0.87348	0.81292	0.85352	0.91893	NaN	1.0671	1.08	1.0041	NaN	NaN	6		58,919
Exp1_D	P71013	sipT	Signal peptidase I T	II	1	45.6	0	0	0	37.8	0	0	0	0	32.6	0	0	0	0	8	0	0	0	0	10	0	NaN	NaN	NaN	0.83389	NaN	NaN	NaN	NaN	1.3441	NaN	2		21,854
Exp2_D	P54617	ydjF	Phage shock protein A homolog	Out	0	55.5	0	0	0	47.1	0	0	0	7.9	50.7	0	0	0	0	9	0	0	0	2	10	0	NaN	NaN	NaN	0.95628	NaN	NaN	NaN	NaN	1.1848	NaN	3		25,142
Exp2_D	P54941	yxeB	Iron(3+)-hydroxamate-binding protein YxeB	Out	0	49.8	0	0	48.9	12.1	0	0	3.7	36.8	33	0	0	0	15	4	0	0	1	14	10	0	NaN	NaN	1.0552	1.0391	NaN	NaN	NaN	1.1879	1.1845	NaN	5		35,507
Exp2_D	O32218	bdbD	Disulfide bond formation protein D	II	1	70.3	0	0	0	62.2	4.1	4.1	0	0	68.9	0	0	0	0	11	1	1	0	0	15	0	NaN	NaN	NaN	0.89293	NaN	NaN	NaN	NaN	1.239	NaN	11		24,905
Exp2_C	P24011	ctaC	Cytochrome c oxidase subunit 2	IV	2	4.8	0	0	3.1	0	0	0	0	1.7	0	0	0	0	1	0	0	0	0	1	0	0	NaN	NaN	NaN	NaN	NaN	NaN	NaN	1.1725	NaN	NaN	1		40,095
Exp1_D	P24327	prsA	Foldase protein PrsA	Out	0	72.6	0	11	56.8	72.6	0	10.3	7.5	62.3	68.8	2.4	0	3	17	35	0	3	2	25	33	1	NaN	NaN	0.81623	0.86659	NaN	NaN	1.0348	1.2558	1.105	NaN	28		32,510
Exp1_E	P04969	rpsK	30S ribosomal protein S11	Out	0	57.3	13	17.6	17.6	37.4	57.3	22.9	15.3	9.9	45.8	46.6	2	2	2	4	10	3	2	1	5	7	1.0597	NaN	NaN	1.0698	0.86021	0.94349	0.78407	NaN	0.7816	1.1553	6		13,925
Exp1_D	P70970	ecfAB	Energy-coupling factor transporter ATP-binding protein EcfA2	Out	0	24.6	0	0	0	18.8	0	0	0	0	24.6	0	0	0	0	5	0	0	0	0	6	0	NaN	NaN	NaN	0.86214	NaN	NaN	NaN	NaN	1.0137	NaN	1		30,578
Exp1_B	Q07868	pbpB	Penicillin-binding protein 2B	Out	0	29.1	0	23.6	0	0	0	4.1	20	0	0	0	0	15	0	0	0	3	14	0	0	0	NaN	0.91916	NaN	NaN	NaN	NaN	1.0356	NaN	NaN	NaN	8		79,320
Exp2_D	P28628	sipS	Signal peptidase I S	Out	0	19.6	0	0	0	13	0	0	0	0	15.2	0	0	0	0	2	0	0	0	0	3	0	NaN	NaN	NaN	0.83482	NaN	NaN	NaN	NaN	1.1578	NaN	1		21,047
Exp2_B	P32399	yhgE	Uncharacterized protein YhgE	IV	6	24.1	3.1	14.5	0	0	0	1.2	20.6	0	0	0	2	10	0	0	0	1	13	0	0	0	NaN	0.58746	NaN	NaN	NaN	NaN	1.1995	NaN	NaN	NaN	3		84,094
Exp2_A	O34362	ykoD	Putative HMP/thiamine import ATP-binding protein YkoD	Out	0	33.5	2.6	21.4	8.2	0	0	9.7	20.5	23.4	0	0	2	11	5	0	0	5	11	11	0	0	0.57066	1.659	1.8205	NaN	NaN	1.2103	0.82174	0.77945	NaN	NaN	2		61,146
Exp1_B	O34894	ezrA	Septation ring formation regulator EzrA	Out	0	56.4	0	38.3	23	0	0	1.4	43.1	28.3	0	0	0	20	11	0	0	1	22	16	0	0	NaN	0.88248	0.70137	NaN	NaN	NaN	1.1474	1.0687	NaN	NaN	6		64,996
Exp1_A	O34876	ftsX	Cell division protein FtsX	IV	4	34.5	32.4	17.2	5.4	31.1	0	31.1	12.8	8.8	27.7	0	9	4	1	9	0	9	4	2	8	0	0.90011	NaN	NaN	0.90849	NaN	1.1789	NaN	NaN	1.0974	NaN	5		33,099
Exp2_D	Q02112	lytA	membrane-bound protein LytA	Out	0	30.4	0	0	0	15.7	0	0	0	0	30.4	0	0	0	0	2	0	0	0	0	3	0	NaN	NaN	NaN	0.74982	NaN	NaN	NaN	NaN	1.1548	NaN	3		11,228
Exp1_B	P21883	pdhC	Dihydrolipoyllysine-residue acetyltransferase component of pyruvate dehydrogenase complex	Out	0	54.8	3.8	26.5	21.9	0	0	11.1	51.1	48.6	0	0	1	8	8	0	0	4	16	17	0	0	NaN	0.86844	0.71031	NaN	NaN	1.6927	1.7735	1.7929	NaN	NaN	3		47,539
Exp2_D	C0SPB4	yhaQ	Uncharacterized ABC transporter ATP-binding protein YhaQ	Out	0	31.5	0	0	6.7	21.1	0	0	0	8.4	19.5	0	0	0	2	6	0	0	0	2	6	0	NaN	NaN	NaN	0.75786	NaN	NaN	NaN	NaN	1.1457	NaN	1		33,858
Exp2_E	P71038	ywnC	Uncharacterized protein YwnC	IV	2	29.9	0	0	0	5.5	29.9	0	0	0	5.5	5.5	0	0	0	1	3	0	0	0	1	1	NaN	NaN	NaN	1.1189	0.94275	NaN	NaN	NaN	0.80572	1.1498	1		13,799
Exp1_C	O34666	ctpA	Carboxy-terminal processing protease CtpA	Out	0	36.7	0	3.2	20.4	0	0	0	9.7	32.8	0	0	0	2	11	0	0	0	4	16	0	0	NaN	NaN	0.87839	NaN	NaN	NaN	1.0602	1.0521	NaN	NaN	7		51,149
Exp2_C	O34894	ezrA	Septation ring formation regulator EzrA	Out	0	56.4	0	38.3	23	0	0	1.4	43.1	28.3	0	0	0	20	11	0	0	1	22	16	0	0	NaN	0.88248	0.70137	NaN	NaN	NaN	1.1474	1.0687	NaN	NaN	5		64,996
Exp2_C	O34348	yfmC	Fe(3+)-citrate-binding protein YfmC	Out	0	62.5	0	0	33.3	57.1	9.5	2.5	0	40.3	60	0	0	0	8	16	2	1	0	11	16	0	NaN	NaN	0.94459	0.9762	NaN	NaN	NaN	1.2553	1.1226	NaN	5		35,021
Exp2_D	O34348	yfmC	Fe(3+)-citrate-binding protein YfmC	Out	0	62.5	0	0	33.3	57.1	9.5	2.5	0	40.3	60	0	0	0	8	16	2	1	0	11	16	0	NaN	NaN	0.94459	0.9762	NaN	NaN	NaN	1.2553	1.1226	NaN	12		35,021
Exp2_B	O06477	yfmS	Putative sensory transducer protein YfmS	Out	0	10.5	0	0	0	0	0	0	3.8	0	6.6	0	0	0	0	0	0	0	1	0	1	0	NaN	NaN	NaN	NaN	NaN	NaN	1.1372	NaN	NaN	NaN	1		30,324
Exp2_A	O34966	znuA	High-affinity zinc uptake system binding-protein ZnuA	Out	0	56.7	3.8	27	56.7	16.9	16.3	24.1	37.3	53.3	42	0	1	8	19	5	3	7	10	21	11	0	NaN	1.3313	1.0792	1.1016	NaN	1.1245	1.1107	1.0983	0.98222	NaN	4		35,660
Exp1_D	P71021	divIVA	Septum site-determining protein DivIVA	Out	0	39	0	0	0	34.1	0	0	0	0	18.9	0	0	0	0	4	0	0	0	0	3	0	NaN	NaN	NaN	0.42146	NaN	NaN	NaN	NaN	1.4411	NaN	2		19,341
Exp2_D	P23446	flgG	Flagellar basal-body rod protein FlgG	Out	0	72.3	0	0	6.4	52.7	0	0	0	0	69.7	0	0	0	1	10	0	0	0	0	13	0	NaN	NaN	NaN	0.97835	NaN	NaN	NaN	NaN	1.0929	NaN	3		27,455
Exp2_C	O07605	gltT	Proton/sodium-glutamate symport protein	IV	10	13.1	3.7	3.7	5.4	5.8	0	4	0	3.7	9.1	0	1	1	2	3	0	1	0	2	5	0	NaN	NaN	0.57486	0.70161	NaN	NaN	NaN	1.1258	1.2048	NaN	1		45,920
Exp1_D	P28612	motB	Motility protein B	II	1	26.1	0	0	0	18.8	0	0	0	8.8	22.6	0	0	0	0	6	0	0	0	2	6	0	NaN	NaN	NaN	0.88878	NaN	NaN	NaN	NaN	1.0721	NaN	1		29,483
Exp2_B	P42971	pbpC	Penicillin-binding protein 3	Out	0	40.4	0	37.6	0	0	1.8	1.9	29.9	1.9	0	0	0	22	0	0	1	1	20	1	0	0	NaN	0.93392	NaN	NaN	0.034206	NaN	1.1733	NaN	NaN	NaN	14		74,406
Exp1_A	O31774	rny	Ribonuclease Y	Out	0	42.7	28.5	23.1	18.8	2.3	0	30	34	31.7	2.3	1.5	16	15	13	1	0	17	19	18	1	1	0.87348	0.81292	0.85352	0.91893	NaN	1.0671	1.08	1.0041	NaN	NaN	8		58,919
Exp2_D	O34392	ytrE	ABC transporter ATP-binding protein YtrE	Out	0	37.2	0	0	0	22.9	0	0	0	0	33.8	0	0	0	0	4	0	0	0	0	6	0	NaN	NaN	NaN	0.94676	NaN	NaN	NaN	NaN	1.1191	NaN	2		25,460
Exp1_B	O32239	yvaQ	Putative sensory transducer protein YvaQ	I	1	18	0	15.4	2.8	0	0	0	10.6	0	0	0	0	7	1	0	0	0	7	0	0	0	NaN	0.88693	NaN	NaN	NaN	NaN	1.1438	NaN	NaN	NaN	1		62,831
Exp2_C	O34966	znuA	High-affinity zinc uptake system binding-protein ZnuA	Out	0	56.7	3.8	27	56.7	16.9	16.3	24.1	37.3	53.3	42	0	1	8	19	5	3	7	10	21	11	0	NaN	1.3313	1.0792	1.1016	NaN	1.1245	1.1107	1.0983	0.98222	NaN	18		35,660
Exp2_D	P70972	ecfT	Energy-coupling factor transporter transmembrane protein EcfT	IV	6	7.5	0	0	0	7.5	0	0	0	0	7.5	0	0	0	0	2	0	0	0	0	2	0	NaN	NaN	NaN	1.1964	NaN	NaN	NaN	NaN	1.1105	NaN	1		29,784
Exp1_B	P23447	fliF	Flagellar M-ring protein	IV	2	23.7	0	15.1	0	2.1	0	1.3	18.5	1.5	5.2	0	0	8	0	1	0	1	9	1	2	0	NaN	0.98753	NaN	NaN	NaN	NaN	1.0661	NaN	NaN	NaN	2		59,300
Exp1_C	Q02115	lytR	Transcriptional regulator LytR	II	1	45.8	0	4.2	29.7	40.5	0	2.9	0	27.1	37.9	0	0	1	8	13	0	1	0	9	12	0	NaN	NaN	0.93521	0.99795	NaN	NaN	NaN	1.0474	1.0333	NaN	2		34,586
Exp2_C	P34957	qoxA	Quinol oxidase subunit 2	IV	2	53.3	10.6	5.9	30.2	44.9	0	8.1	12.8	53.3	43	0	3	2	7	12	0	2	3	14	13	0	1.1364	0.92297	0.92979	0.9803	NaN	1.3356	1.2656	1.0855	0.99474	NaN	5		36,282
Exp1_D	P31113	ubiE	Demethylmenaquinone methyltransferase	Out	0	11.6	0	0	0	5.2	0	0	0	0	11.6	0	0	0	0	1	0	0	0	0	2	0	NaN	NaN	NaN	0.89813	NaN	NaN	NaN	NaN	1.2949	NaN	1		26,577
Exp2_A	P94421	yclQ	Uncharacterized ABC transporter solute-binding protein YclQ	Out	0	56.8	0	0	49.8	0	0	7.9	16.7	53.6	7.9	0	0	0	14	0	0	2	4	18	2	0	NaN	NaN	1.1752	NaN	NaN	1.1161	2.6454	1.0273	1.0171	NaN	1		34,792
Exp2_D	P94431	ycnI	Uncharacterized protein YcnI	I	1	27.9	0	0	0	27.9	0	0	0	0	27.9	0	0	0	0	3	0	0	0	0	4	0	NaN	NaN	NaN	1.0607	NaN	NaN	NaN	NaN	1.1329	NaN	3		22,113
Exp2_D	O34977	ythP	Uncharacterized ABC transporter ATP-binding protein YthP	Out	0	24.2	0	0	0	5.9	0	0	0	0	24.2	0	0	0	0	1	0	0	0	0	5	0	NaN	NaN	NaN	NaN	NaN	NaN	NaN	NaN	1.1063	NaN	1		26,507
Exp2_A	P08750	dacA	D-alanyl-D-alanine carboxypeptidase DacA	Out	0	59.4	10.4	6.1	54.2	0	0	22.8	26	56.9	0	0	4	2	24	0	0	11	10	22	0	0	1.1341	NaN	1.0513	NaN	NaN	1.0844	1.0567	1.0905	NaN	NaN	3		48,636
Exp2_C	P08750	dacA	D-alanyl-D-alanine carboxypeptidase DacA	Out	0	59.4	10.4	6.1	54.2	0	0	22.8	26	56.9	0	0	4	2	24	0	0	11	10	22	0	0	1.1341	NaN	1.0513	NaN	NaN	1.0844	1.0567	1.0905	NaN	NaN	15		48,636
Exp1_D	O34876	ftsX	Cell division protein FtsX	IV	4	34.5	32.4	17.2	5.4	31.1	0	31.1	12.8	8.8	27.7	0	9	4	1	9	0	9	4	2	8	0	0.90011	NaN	NaN	0.90849	NaN	1.1789	NaN	NaN	1.0974	NaN	6		33,099
Exp2_D	O34876	ftsX	Cell division protein FtsX	IV	4	34.5	32.4	17.2	5.4	31.1	0	31.1	12.8	8.8	27.7	0	9	4	1	9	0	9	4	2	8	0	0.90011	NaN	NaN	0.90849	NaN	1.1789	NaN	NaN	1.0974	NaN	5		33,099
Exp1_B	P54571	mleN	Malate-2H(+)/Na(+)-lactate antiporter	IV	11	11.8	0	4.1	6	4.3	0	7.5	4.3	2.6	0	0	0	2	3	2	0	3	2	1	0	0	NaN	0.90878	NaN	NaN	NaN	NaN	NaN	NaN	NaN	NaN	1		50,212
Exp2_E	P04969	rpsK	30S ribosomal protein S11	Out	0	57.3	13	17.6	17.6	37.4	57.3	22.9	15.3	9.9	45.8	46.6	2	2	2	4	10	3	2	1	5	7	1.0597	NaN	NaN	1.0698	0.86021	0.94349	0.78407	NaN	0.7816	1.1553	5		13,925
Exp1_D	P54617	ydjF	Phage shock protein A homolog	Out	0	55.5	0	0	0	47.1	0	0	0	7.9	50.7	0	0	0	0	9	0	0	0	2	10	0	NaN	NaN	NaN	0.95628	NaN	NaN	NaN	NaN	1.1848	NaN	2		25,142
Exp2_D	P23454	ylxF	FlaA locus 22.9 kDa protein	II	1	25	0	0	0	18.1	0	0	3.9	0	22.1	0	0	0	0	4	0	0	1	0	6	0	NaN	NaN	NaN	NaN	NaN	NaN	NaN	NaN	1.072	NaN	2		22,097
Exp2_B	O32247	yvbJ	Uncharacterized membrane protein YvbJ	II	1	48.4	17.4	35.4	0	0	0	18.7	38	0	0	0	10	20	0	0	0	10	18	0	0	0	0.99969	0.94507	NaN	NaN	NaN	1.2142	1.0684	NaN	NaN	NaN	8		67,275
Exp2_B	O34966	znuA	High-affinity zinc uptake system binding-protein ZnuA	Out	0	56.7	3.8	27	56.7	16.9	16.3	24.1	37.3	53.3	42	0	1	8	19	5	3	7	10	21	11	0	NaN	1.3313	1.0792	1.1016	NaN	1.1245	1.1107	1.0983	0.98222	NaN	7		35,660
Exp1_C	P39578	dltD	Protein DltD	Out	0	47.7	3.3	0	28.1	3.3	0	0	1.8	40.6	0	0	1	0	10	1	0	0	1	16	0	0	NaN	NaN	0.91886	NaN	NaN	NaN	NaN	1.0253	NaN	NaN	6		44,809
Exp2_B	P23447	fliF	Flagellar M-ring protein	IV	2	23.7	0	15.1	0	2.1	0	1.3	18.5	1.5	5.2	0	0	8	0	1	0	1	9	1	2	0	NaN	0.98753	NaN	NaN	NaN	NaN	1.0661	NaN	NaN	NaN	4		59,300
Exp2_A	O34876	ftsX	Cell division protein FtsX	IV	4	34.5	32.4	17.2	5.4	31.1	0	31.1	12.8	8.8	27.7	0	9	4	1	9	0	9	4	2	8	0	0.90011	NaN	NaN	0.90849	NaN	1.1789	NaN	NaN	1.0974	NaN	5		33,099
Exp2_C	P09124	gapA	Glyceraldehyde-3-phosphate dehydrogenase 1	Out	0	22.1	0	0	12.8	0	0	0	0	22.1	0	0	0	0	4	0	0	0	0	6	0	0	NaN	NaN	1.2258	NaN	NaN	NaN	NaN	1.0992	NaN	NaN	4		35,833
Exp2_C	O34798	pdaC	Peptidoglycan-N-acetylmuramic acid deacetylase PdaC	II	1	27.8	0	0	18.6	0	0	0	4.1	23.1	0	0	0	0	8	0	0	0	2	10	0	0	NaN	NaN	1.1151	NaN	NaN	NaN	NaN	1.0924	NaN	NaN	1		53,839
Exp2_C	P40924	pgk	Phosphoglycerate kinase	Out	0	22.6	0	0	11.4	0	0	0	0	17.8	0	0	0	0	4	0	0	0	0	7	0	0	NaN	NaN	0.79762	NaN	NaN	NaN	NaN	1.0824	NaN	NaN	4		42,190
Exp2_A	P39793	ponA	Penicillin-binding protein 1A/1B;Penicillin-insensitive transglycosylase;Penicillin-sensitive transpeptidase	Out	0	33.7	26.4	0.8	1.3	0	0	28.9	5.6	0	2.3	0	21	1	1	0	0	26	5	0	2	0	0.9571	NaN	0.056184	NaN	NaN	1.1057	NaN	NaN	NaN	NaN	9		99,562
Exp1_D	O31774	rny	Ribonuclease Y	Out	0	42.7	28.5	23.1	18.8	2.3	0	30	34	31.7	2.3	1.5	16	15	13	1	0	17	19	18	1	1	0.87348	0.81292	0.85352	0.91893	NaN	1.0671	1.08	1.0041	NaN	NaN	1		58,919
Exp1_D	P08066	sdhB	Succinate dehydrogenase iron-sulfur subunit	Out	0	44.3	0	0	0	32.8	0	0	0	3.2	25.7	0	0	0	0	8	0	0	0	1	7	0	NaN	NaN	NaN	0.92398	NaN	NaN	NaN	NaN	NaN	NaN	1		28,418
Exp1_D	P42953	tagG	Teichoic acid translocation permease protein TagG	IV	6	12	0	0	0	8.7	0	4	0	4	12	0	0	0	0	2	0	1	0	1	3	0	NaN	NaN	NaN	0.91891	NaN	NaN	NaN	NaN	1.0665	NaN	1		32,185
Exp2_D	P45909	yqaL	Uncharacterized protein YqaL	Out	0	3.4	0	0	0	3.4	0	0	0	0	3.4	0	0	0	0	1	0	0	0	0	1	0	NaN	NaN	NaN	0.79758	NaN	NaN	NaN	NaN	1.086	NaN	1		27,116
Exp1_C	O32031	yrrS	Uncharacterized membrane protein YrrS	II	1	31.8	0	0	31.8	0	0	0	0	3.4	0	0	0	0	4	0	0	0	0	1	0	0	NaN	NaN	0.9174	NaN	NaN	NaN	NaN	NaN	NaN	NaN	1		25,334
Exp1_D	P13956	ermC	rRNA adenine N-6-methyltransferase	Out	0	16.8	2.9	0	0	13.5	0	2.9	0	0	11.9	0	1	0	0	3	0	1	0	0	3	0	NaN	NaN	NaN	0.93327	NaN	NaN	NaN	NaN	0.99934	NaN	1		28,907
Exp2_D	P39751	mbl	MreB-like protein	Out	0	32.1	5.4	9	16.2	0	0	3.6	6.9	21.3	5.7	4.5	2	3	7	0	0	1	3	8	2	1	NaN	NaN	0.60551	NaN	NaN	NaN	NaN	1.3682	1.076	0.73513	1		35,861
Exp2_D	P28612	motB	Motility protein B	II	1	26.1	0	0	0	18.8	0	0	0	8.8	22.6	0	0	0	0	6	0	0	0	2	6	0	NaN	NaN	NaN	0.88878	NaN	NaN	NaN	NaN	1.0721	NaN	1		29,483
Exp2_D	P24327	prsA	Foldase protein PrsA	Out	0	72.6	0	11	56.8	72.6	0	10.3	7.5	62.3	68.8	2.4	0	3	17	35	0	3	2	25	33	1	NaN	NaN	0.81623	0.86659	NaN	NaN	1.0348	1.2558	1.105	NaN	27		32,510
Exp1_C	P34957	qoxA	Quinol oxidase subunit 2	IV	2	53.3	10.6	5.9	30.2	44.9	0	8.1	12.8	53.3	43	0	3	2	7	12	0	2	3	14	13	0	1.1364	0.92297	0.92979	0.9803	NaN	1.3356	1.2656	1.0855	0.99474	NaN	2		36,282
Exp2_B	O32101	yueB	Bacteriophage SPP1 adsorption protein YueB	IV	6	24.5	10.2	14.7	6.9	0	0	9.5	14.5	6.9	2	0	9	14	7	0	0	9	13	7	2	0	0.66817	0.45255	0.5232	NaN	NaN	NaN	1.089	1.3499	NaN	NaN	2		119,982
Exp2_D	P54536	artQ	Arginine transport system permease protein ArtQ	IV	3	28.3	0	0	0	17.8	0	0	0	0	20.1	21.5	0	0	0	3	0	0	0	0	4	4	NaN	NaN	NaN	0.67338	NaN	NaN	NaN	NaN	1.068	1.0006	2		23,898
Exp2_B	O34666	ctpA	Carboxy-terminal processing protease CtpA	Out	0	36.7	0	3.2	20.4	0	0	0	9.7	32.8	0	0	0	2	11	0	0	0	4	16	0	0	NaN	NaN	0.87839	NaN	NaN	NaN	1.0602	1.0521	NaN	NaN	1		51,149
Exp2_C	P39578	dltD	Protein DltD	Out	0	47.7	3.3	0	28.1	3.3	0	0	1.8	40.6	0	0	1	0	10	1	0	0	1	16	0	0	NaN	NaN	0.91886	NaN	NaN	NaN	NaN	1.0253	NaN	NaN	7		44,809
Exp2_B	O34894	ezrA	Septation ring formation regulator EzrA	Out	0	56.4	0	38.3	23	0	0	1.4	43.1	28.3	0	0	0	20	11	0	0	1	22	16	0	0	NaN	0.88248	0.70137	NaN	NaN	NaN	1.1474	1.0687	NaN	NaN	10		64,996
Exp1_D	Q01466	mreC	Cell shape-determining protein MreC	Out	0	55.5	0	0	25.9	39.3	0	0	0	30	43.4	0	0	0	8	12	0	0	0	6	14	0	NaN	NaN	0.92373	0.97094	NaN	NaN	NaN	1.2311	1.2148	NaN	6		32,141
Exp1_A	P39793	ponA	Penicillin-binding protein 1A/1B;Penicillin-insensitive transglycosylase;Penicillin-sensitive transpeptidase	Out	0	33.7	26.4	0.8	1.3	0	0	28.9	5.6	0	2.3	0	21	1	1	0	0	26	5	0	2	0	0.9571	NaN	0.056184	NaN	NaN	1.1057	NaN	NaN	NaN	NaN	9		99,562
Exp1_D	P34957	qoxA	Quinol oxidase subunit 2	IV	2	53.3	10.6	5.9	30.2	44.9	0	8.1	12.8	53.3	43	0	3	2	7	12	0	2	3	14	13	0	1.1364	0.92297	0.92979	0.9803	NaN	1.3356	1.2656	1.0855	0.99474	NaN	9		36,282
Exp2_A	O31774	rny	Ribonuclease Y	Out	0	42.7	28.5	23.1	18.8	2.3	0	30	34	31.7	2.3	1.5	16	15	13	1	0	17	19	18	1	1	0.87348	0.81292	0.85352	0.91893	NaN	1.0671	1.08	1.0041	NaN	NaN	7		58,919
Exp1_E	P21464	rpsB	30S ribosomal protein S2	Out	0	55.7	0	0	0	46.3	14.2	2.8	0	8.5	35	14.2	0	0	0	11	4	1	0	3	9	4	NaN	NaN	NaN	0.96405	0.93759	NaN	NaN	NaN	1.0355	1.1996	2		27,967
Exp2_E	P12879	rpsH	30S ribosomal protein S8	Out	0	41.7	0	0	0	0	35.6	0	0	0	9.1	27.3	0	0	0	0	6	0	0	0	1	4	NaN	NaN	NaN	NaN	0.95866	NaN	NaN	NaN	NaN	1.0665	2		14,877
Exp1_A	O32047	secDF	Protein translocase subunit SecDF	IV	11	33.4	27	22.5	1.5	5	0	33.4	14.8	3.4	3.1	1.9	17	13	1	3	0	20	8	2	2	1	0.90188	0.93178	NaN	NaN	NaN	1.1011	1.1055	NaN	NaN	NaN	8		81,654
Exp1_B	O32047	secDF	Protein translocase subunit SecDF	IV	11	33.4	27	22.5	1.5	5	0	33.4	14.8	3.4	3.1	1.9	17	13	1	3	0	20	8	2	2	1	0.90188	0.93178	NaN	NaN	NaN	1.1011	1.1055	NaN	NaN	NaN	4		81,654
Exp2_B	O32047	secDF	Protein translocase subunit SecDF	IV	11	33.4	27	22.5	1.5	5	0	33.4	14.8	3.4	3.1	1.9	17	13	1	3	0	20	8	2	2	1	0.90188	0.93178	NaN	NaN	NaN	1.1011	1.1055	NaN	NaN	NaN	3		81,654
Exp2_D	P42953	tagG	Teichoic acid translocation permease protein TagG	IV	6	12	0	0	0	8.7	0	4	0	4	12	0	0	0	0	2	0	1	0	1	3	0	NaN	NaN	NaN	0.91891	NaN	NaN	NaN	NaN	1.0665	NaN	1		32,185
Exp2_C	P42199	tcyA	L-cystine-binding protein TcyA	Out	0	61.2	0	0	3	60.4	0	0	0	11.2	51.1	0	0	0	1	15	0	0	0	3	14	0	NaN	NaN	NaN	1.0729	NaN	NaN	NaN	1.0647	0.9999	NaN	1		29,514
Exp1_D	O34384	yceE	Uncharacterized protein YceE	Out	0	27.6	0	0	6.2	12.5	0	0	0	0	21.4	0	0	0	1	2	0	0	0	0	3	0	NaN	NaN	NaN	0.94154	NaN	NaN	NaN	NaN	NaN	NaN	1		20,948
Exp2_C	O34629	yerH	Uncharacterized lipoprotein YerH	Out	0	34.6	0	0	28.8	0	0	0	4.5	31.1	0	0	0	0	11	0	0	0	2	11	0	0	NaN	NaN	0.66712	NaN	NaN	NaN	NaN	1.2256	NaN	NaN	4		44,517
Exp1_E	P71038	ywnC	Uncharacterized protein YwnC	IV	2	29.9	0	0	0	5.5	29.9	0	0	0	5.5	5.5	0	0	0	1	3	0	0	0	1	1	NaN	NaN	NaN	1.1189	0.94275	NaN	NaN	NaN	0.80572	1.1498	1		13,799
Exp2_C	O34666	ctpA	Carboxy-terminal processing protease CtpA	Out	0	36.7	0	3.2	20.4	0	0	0	9.7	32.8	0	0	0	2	11	0	0	0	4	16	0	0	NaN	NaN	0.87839	NaN	NaN	NaN	1.0602	1.0521	NaN	NaN	9		51,149
Exp2_B	P08750	dacA	D-alanyl-D-alanine carboxypeptidase DacA	Out	0	59.4	10.4	6.1	54.2	0	0	22.8	26	56.9	0	0	4	2	24	0	0	11	10	22	0	0	1.1341	NaN	1.0513	NaN	NaN	1.0844	1.0567	1.0905	NaN	NaN	2		48,636
Exp2_D	Q02115	lytR	Transcriptional regulator LytR	II	1	45.8	0	4.2	29.7	40.5	0	2.9	0	27.1	37.9	0	0	1	8	13	0	1	0	9	12	0	NaN	NaN	0.93521	0.99795	NaN	NaN	NaN	1.0474	1.0333	NaN	6		34,586
Exp1_C	P39214	mcpA	Methyl-accepting chemotaxis protein McpA	IV	2	35.2	4.1	27.7	7.4	0	0	11.3	31.2	3	1.5	0	2	13	5	0	0	4	16	2	0	0	NaN	0.98509	0.94675	NaN	NaN	NaN	1.1005	0.8264	NaN	NaN	1		72,314
Exp1_A	P39757	moaA	Cyclic pyranopterin monophosphate synthase	Out	0	5.3	2.9	0	2.3	0	0	0	0	0	0	0	1	0	1	0	0	0	0	0	0	0	0.953	NaN	0.084383	NaN	NaN	NaN	NaN	NaN	NaN	NaN	1		38,550
Exp2_D	P46922	opuAC	Glycine betaine-binding protein OpuAC	Out	0	26.3	0	0	0	15	0	0	0	4.8	21.5	0	0	0	0	4	0	0	0	1	6	0	NaN	NaN	NaN	0.82239	NaN	NaN	NaN	NaN	1.0978	NaN	3		32,215
Exp2_D	P39845	ppsA	Plipastatin synthase subunit A;ATP-dependent glutamate adenylase 1;ATP-dependent ornithine adenylase	Out	0	0.3	0	0	0	0.3	0	0.3	0	0	0.3	0	0	0	0	1	0	1	0	0	1	0	NaN	NaN	NaN	NaN	NaN	0.88716	NaN	NaN	1.0521	NaN	1		289,185
Exp2_B	O31774	rny	Ribonuclease Y	Out	0	42.7	28.5	23.1	18.8	2.3	0	30	34	31.7	2.3	1.5	16	15	13	1	0	17	19	18	1	1	0.87348	0.81292	0.85352	0.91893	NaN	1.0671	1.08	1.0041	NaN	NaN	6		58,919
Exp1_E	P12879	rpsH	30S ribosomal protein S8	Out	0	41.7	0	0	0	0	35.6	0	0	0	9.1	27.3	0	0	0	0	6	0	0	0	1	4	NaN	NaN	NaN	NaN	0.95866	NaN	NaN	NaN	NaN	1.0665	3		14,877
Exp2_E	P21472	rpsL	30S ribosomal protein S12	Out	0	19.6	13.8	8	5.8	19.6	19.6	11.6	13.8	11.6	19.6	19.6	2	1	1	3	3	2	2	2	3	3	NaN	NaN	NaN	0.96498	1.0031	NaN	NaN	0.79067	0.981	1.0486	1		15,216
Exp1_C	O34353	ydjN	Uncharacterized protein YdjN	Out	0	34.5	0	0	13.8	0	0	0	0	32.5	0	0	0	0	5	0	0	0	0	10	0	0	NaN	NaN	0.8675	NaN	NaN	NaN	NaN	0.90006	NaN	NaN	3		39,711
Exp1_C	O34348	yfmC	Fe(3+)-citrate-binding protein YfmC	Out	0	62.5	0	0	33.3	57.1	9.5	2.5	0	40.3	60	0	0	0	8	16	2	1	0	11	16	0	NaN	NaN	0.94459	0.9762	NaN	NaN	NaN	1.2553	1.1226	NaN	2		35,021
Exp1_D	O34392	ytrE	ABC transporter ATP-binding protein YtrE	Out	0	37.2	0	0	0	22.9	0	0	0	0	33.8	0	0	0	0	4	0	0	0	0	6	0	NaN	NaN	NaN	0.94676	NaN	NaN	NaN	NaN	1.1191	NaN	1		25,460
Exp1_B	P17820	dnaK	Chaperone protein DnaK	Out	0	19.3	0	18	0	0	0	2	4.7	0	0	0	0	9	0	0	0	1	3	0	0	0	NaN	0.95648	NaN	NaN	NaN	NaN	NaN	NaN	NaN	NaN	2		66,002
Exp1_D	P23446	flgG	Flagellar basal-body rod protein FlgG	Out	0	72.3	0	0	6.4	52.7	0	0	0	0	69.7	0	0	0	1	10	0	0	0	0	13	0	NaN	NaN	NaN	0.97835	NaN	NaN	NaN	NaN	1.0929	NaN	3		27,455
Exp1_C	P39810	flgK	Flagellar hook-associated protein 1	Out	0	13	0	0	13	0	0	0	0	4.7	0	0	0	0	6	0	0	0	0	2	0	0	NaN	NaN	0.95613	NaN	NaN	NaN	NaN	NaN	NaN	NaN	1		54,355
Exp1_D	O34814	ftsE	Cell division ATP-binding protein FtsE	Out	0	18	0	0	0	14	0	0	0	0	14.5	0	0	0	0	3	0	0	0	0	3	0	NaN	NaN	NaN	0.96067	NaN	NaN	NaN	NaN	1.5143	NaN	1		25,620
Exp1_B	P34957	qoxA	Quinol oxidase subunit 2	IV	2	53.3	10.6	5.9	30.2	44.9	0	8.1	12.8	53.3	43	0	3	2	7	12	0	2	3	14	13	0	1.1364	0.92297	0.92979	0.9803	NaN	1.3356	1.2656	1.0855	0.99474	NaN	2		36,282
Exp1_D	P21464	rpsB	30S ribosomal protein S2	Out	0	55.7	0	0	0	46.3	14.2	2.8	0	8.5	35	14.2	0	0	0	11	4	1	0	3	9	4	NaN	NaN	NaN	0.96405	0.93759	NaN	NaN	NaN	1.0355	1.1996	3		27,967
Exp1_D	P21472	rpsL	30S ribosomal protein S12	Out	0	19.6	13.8	8	5.8	19.6	19.6	11.6	13.8	11.6	19.6	19.6	2	1	1	3	3	2	2	2	3	3	NaN	NaN	NaN	0.96498	1.0031	NaN	NaN	0.79067	0.981	1.0486	1		15,216
Exp2_D	P96605	ydbJ	Uncharacterized ABC transporter ATP-binding protein YdbJ	Out	0	34.7	0	0	26.3	0	0	0	0	19.8	8.8	0	0	0	9	0	0	0	0	7	3	0	NaN	NaN	0.78699	NaN	NaN	NaN	NaN	0.97377	1.0459	NaN	2		34,276
Exp2_B	C0SP94	yhfQ	Putative ABC transporter substrate-binding lipoprotein YhfQ	Out	0	64.4	0	4.6	38.7	32.2	0	7.1	9	52.9	54.5	0	0	1	12	10	0	2	2	14	17	0	NaN	NaN	1.11	1.1049	NaN	NaN	1.0427	0.97052	0.90536	NaN	1		35,489
Exp2_A	P94356	yxkC	Uncharacterized protein YxkC	Out	0	67.2	16.1	35.6	35.6	67.2	0	47.2	29.4	45.6	67.2	5	3	6	6	16	0	9	6	9	13	1	1.0424	1.148	1.1196	1.0621	NaN	1.028	0.99884	1.0124	0.91658	NaN	7		19,404
Exp2_C	P94356	yxkC	Uncharacterized protein YxkC	Out	0	67.2	16.1	35.6	35.6	67.2	0	47.2	29.4	45.6	67.2	5	3	6	6	16	0	9	6	9	13	1	1.0424	1.148	1.1196	1.0621	NaN	1.028	0.99884	1.0124	0.91658	NaN	8		19,404
Exp2_D	P37580	fhuD	Iron(3+)-hydroxamate-binding protein FhuD	Out	0	40	0	0	24.1	27	0	5.1	0	26	40	0	0	0	9	10	0	2	0	9	16	0	NaN	NaN	1.1295	1.1942	NaN	NaN	NaN	1.1311	1.0594	NaN	9		34,426
Exp1_D	Q02115	lytR	Transcriptional regulator LytR	II	1	45.8	0	4.2	29.7	40.5	0	2.9	0	27.1	37.9	0	0	1	8	13	0	1	0	9	12	0	NaN	NaN	0.93521	0.99795	NaN	NaN	NaN	1.0474	1.0333	NaN	5		34,586
Exp2_C	Q02115	lytR	Transcriptional regulator LytR	II	1	45.8	0	4.2	29.7	40.5	0	2.9	0	27.1	37.9	0	0	1	8	13	0	1	0	9	12	0	NaN	NaN	0.93521	0.99795	NaN	NaN	NaN	1.0474	1.0333	NaN	3		34,586
Exp2_B	Q07868	pbpB	Penicillin-binding protein 2B	Out	0	29.1	0	23.6	0	0	0	4.1	20	0	0	0	0	15	0	0	0	3	14	0	0	0	NaN	0.91916	NaN	NaN	NaN	NaN	1.0356	NaN	NaN	NaN	2		79,320
Exp2_B	P24327	prsA	Foldase protein PrsA	Out	0	72.6	0	11	56.8	72.6	0	10.3	7.5	62.3	68.8	2.4	0	3	17	35	0	3	2	25	33	1	NaN	NaN	0.81623	0.86659	NaN	NaN	1.0348	1.2558	1.105	NaN	1		32,510
Exp2_C	O31774	rny	Ribonuclease Y	Out	0	42.7	28.5	23.1	18.8	2.3	0	30	34	31.7	2.3	1.5	16	15	13	1	0	17	19	18	1	1	0.87348	0.81292	0.85352	0.91893	NaN	1.0671	1.08	1.0041	NaN	NaN	9		58,919
Exp2_C	P94421	yclQ	Uncharacterized ABC transporter solute-binding protein YclQ	Out	0	56.8	0	0	49.8	0	0	7.9	16.7	53.6	7.9	0	0	0	14	0	0	2	4	18	2	0	NaN	NaN	1.1752	NaN	NaN	1.1161	2.6454	1.0273	1.0171	NaN	13		34,792
Exp2_E	O32023	yqzC	Uncharacterized protein YqzC	Out	0	39.6	0	0	0	0	39.6	0	0	0	39.6	39.6	0	0	0	0	6	0	0	0	5	5	NaN	NaN	NaN	NaN	1.0938	NaN	NaN	NaN	0.88706	1.0312	5		17,027
Exp2_A	P37808	atpA	ATP synthase subunit alpha	Out	0	49.8	39.2	23.9	49.8	2	0	29.7	33.5	49.6	4.4	0	18	13	28	1	0	13	17	27	2	0	1.1828	1.1274	1.0604	NaN	NaN	1.0642	0.87266	0.98875	NaN	NaN	5		54,598
Exp2_D	P94421	yclQ	Uncharacterized ABC transporter solute-binding protein YclQ	Out	0	56.8	0	0	49.8	0	0	7.9	16.7	53.6	7.9	0	0	0	14	0	0	2	4	18	2	0	NaN	NaN	1.1752	NaN	NaN	1.1161	2.6454	1.0273	1.0171	NaN	1		34,792
Exp1_C	C0SP95	ycnJ	Copper transport protein YcnJ	IV	8	22.7	10.2	3.5	14.6	0	0	8.5	11.8	7	0	0	6	2	8	0	0	3	6	4	0	0	1.1478	NaN	0.97798	NaN	NaN	NaN	NaN	1.2422	NaN	NaN	1		59,794
Exp1_C	P37810	atpG	ATP synthase gamma chain	Out	0	33.8	0	0	29.6	26.5	0	0	0	29.6	22	0	0	0	11	8	0	0	0	10	8	0	NaN	NaN	1.0872	NaN	NaN	NaN	NaN	1.0309	1.2213	NaN	5		31,655
Exp2_D	P37811	atpH	ATP synthase subunit delta	Out	0	25.4	0	0	0	25.4	0	0	0	0	25.4	5	0	0	0	5	0	0	0	0	4	1	NaN	NaN	NaN	1.1007	NaN	NaN	NaN	NaN	0.91879	NaN	4		19,982
Exp2_D	P70970	ecfAB	Energy-coupling factor transporter ATP-binding protein EcfA2	Out	0	24.6	0	0	0	18.8	0	0	0	0	24.6	0	0	0	0	5	0	0	0	0	6	0	NaN	NaN	NaN	0.86214	NaN	NaN	NaN	NaN	1.0137	NaN	1		30,578
Exp2_C	P39596	efeM	Probable iron uptake system component EfeM	Out	0	42.3	0	0	29.6	2.6	0	0	0	37.9	6.2	0	0	0	12	1	0	0	0	13	2	0	NaN	NaN	0.99122	NaN	NaN	NaN	NaN	1.0128	NaN	NaN	9		42,796
Exp1_D	O32167	metQ	Methionine-binding lipoprotein MetQ	Out	0	60.6	0	0	6.2	56.6	0	4	0	23.7	59.9	0	0	0	2	21	0	1	0	6	20	0	NaN	NaN	NaN	0.97776	NaN	NaN	NaN	0.92473	1.0233	NaN	16		30,355
Exp1_C	Q01466	mreC	Cell shape-determining protein MreC	Out	0	55.5	0	0	25.9	39.3	0	0	0	30	43.4	0	0	0	8	12	0	0	0	6	14	0	NaN	NaN	0.92373	0.97094	NaN	NaN	NaN	1.2311	1.2148	NaN	3		32,141
Exp2_C	O31773	pbpX	Putative penicillin-binding protein PbpX	II	1	25.6	0	0	15.1	0	0	0	0	16.1	0	0	0	0	5	0	0	0	0	5	0	0	NaN	NaN	NaN	NaN	NaN	NaN	NaN	1.0151	NaN	NaN	1		43,858
Exp2_D	P42921	rplD	50S ribosomal protein L4	Out	0	25.1	0	0	0	21.7	5.3	0	0	0	25.1	0	0	0	0	3	1	0	0	0	4	0	NaN	NaN	NaN	1.1571	NaN	NaN	NaN	NaN	1.0099	NaN	1		22,391
Exp1_C	P94400	yciC	Putative metal chaperone YciC	Out	0	20.7	2.8	2.8	10.8	0	0	2.8	10.1	13.4	3.5	0	1	1	3	0	0	1	3	5	1	0	NaN	NaN	0.99007	NaN	NaN	NaN	NaN	1.3032	NaN	NaN	1		45,306
Exp2_E	P54452	yqeG	Uncharacterized protein YqeG	Out	0	51.2	0	0	0	5.8	5.8	0	0	0	27.9	41.3	0	0	0	1	1	0	0	0	5	5	NaN	NaN	NaN	NaN	NaN	NaN	NaN	NaN	1.2694	1.0191	2		20,087
Exp2_E	O32022	yqzD	Uncharacterized protein YqzD	Out	0	55.6	0	0	0	0	55.6	0	0	0	15.4	25.6	0	0	0	0	5	0	0	0	1	3	NaN	NaN	NaN	NaN	1.197	NaN	NaN	NaN	NaN	1.0326	3		13,324
Exp1_B	O32247	yvbJ	Uncharacterized membrane protein YvbJ	II	1	48.4	17.4	35.4	0	0	0	18.7	38	0	0	0	10	20	0	0	0	10	18	0	0	0	0.99969	0.94507	NaN	NaN	NaN	1.2142	1.0684	NaN	NaN	NaN	8		67,275
Exp1_D	P94356	yxkC	Uncharacterized protein YxkC	Out	0	67.2	16.1	35.6	35.6	67.2	0	47.2	29.4	45.6	67.2	5	3	6	6	16	0	9	6	9	13	1	1.0424	1.148	1.1196	1.0621	NaN	1.028	0.99884	1.0124	0.91658	NaN	12		19,404
Exp2_E	P54536	artQ	Arginine transport system permease protein ArtQ	IV	3	28.3	0	0	0	17.8	0	0	0	0	20.1	21.5	0	0	0	3	0	0	0	0	4	4	NaN	NaN	NaN	0.67338	NaN	NaN	NaN	NaN	1.068	1.0006	1		23,898
Exp1_C	P39596	efeM	Probable iron uptake system component EfeM	Out	0	42.3	0	0	29.6	2.6	0	0	0	37.9	6.2	0	0	0	12	1	0	0	0	13	2	0	NaN	NaN	0.99122	NaN	NaN	NaN	NaN	1.0128	NaN	NaN	8		42,796
Exp2_D	P13956	ermC	rRNA adenine N-6-methyltransferase	Out	0	16.8	2.9	0	0	13.5	0	2.9	0	0	11.9	0	1	0	0	3	0	1	0	0	3	0	NaN	NaN	NaN	0.93327	NaN	NaN	NaN	NaN	0.99934	NaN	1		28,907
Exp1_B	P42971	pbpC	Penicillin-binding protein 3	Out	0	40.4	0	37.6	0	0	1.8	1.9	29.9	1.9	0	0	0	22	0	0	1	1	20	1	0	0	NaN	0.93392	NaN	NaN	0.034206	NaN	1.1733	NaN	NaN	NaN	12		74,406
Exp2_D	P21464	rpsB	30S ribosomal protein S2	Out	0	55.7	0	0	0	46.3	14.2	2.8	0	8.5	35	14.2	0	0	0	11	4	1	0	3	9	4	NaN	NaN	NaN	0.96405	0.93759	NaN	NaN	NaN	1.0355	1.1996	3		27,967
Exp1_E	P21472	rpsL	30S ribosomal protein S12	Out	0	19.6	13.8	8	5.8	19.6	19.6	11.6	13.8	11.6	19.6	19.6	2	1	1	3	3	2	2	2	3	3	NaN	NaN	NaN	0.96498	1.0031	NaN	NaN	0.79067	0.981	1.0486	1		15,216
Exp1_D	P96667	ydeJ	Uncharacterized lipoprotein YdeJ	Out	0	36.5	0	0	0	10	0	0	0	0	36.5	0	0	0	0	2	0	0	0	0	7	0	NaN	NaN	NaN	0.995	NaN	NaN	NaN	NaN	NaN	NaN	1		24,355
Exp1_A	O32247	yvbJ	Uncharacterized membrane protein YvbJ	II	1	48.4	17.4	35.4	0	0	0	18.7	38	0	0	0	10	20	0	0	0	10	18	0	0	0	0.99969	0.94507	NaN	NaN	NaN	1.2142	1.0684	NaN	NaN	NaN	2		67,275
Exp2_C	P96499	yvhJ	Putative transcriptional regulator YvhJ	Out	0	29.2	11.5	5.1	22.3	0	0	5.1	13.6	19.4	0	0	3	2	6	0	0	1	4	4	0	0	NaN	NaN	1.0262	NaN	NaN	NaN	NaN	0.99821	NaN	NaN	1		43,211
Exp1_C	O34805	yvrC	Uncharacterized ABC transporter substrate-binding lipoprotein YvrC	Out	0	27.7	0	0	15	0	0	0	0	20.7	14.3	0	0	0	4	0	0	0	0	5	4	0	NaN	NaN	1	NaN	NaN	NaN	NaN	0.82933	NaN	NaN	1		34,239
Exp1_C	O32169	metN	Methionine import ATP-binding protein MetN	Out	0	43.7	0	0	38.1	0	0	0	0	43.7	0	0	0	0	10	0	0	0	0	13	0	0	NaN	NaN	0.92089	NaN	NaN	NaN	NaN	0.86256	NaN	NaN	4		37,886
Exp1_A	Q01465	mreB	Rod shape-determining protein MreB	Out	0	52.5	13.4	11.3	32.9	0	0	18.4	6.5	26.4	0	0	5	4	10	0	0	7	3	9	0	0	1.0061	0.8364	0.64344	NaN	NaN	1.244	1.2076	0.9744	NaN	NaN	2		35,917
Exp1_D	O34348	yfmC	Fe(3+)-citrate-binding protein YfmC	Out	0	62.5	0	0	33.3	57.1	9.5	2.5	0	40.3	60	0	0	0	8	16	2	1	0	11	16	0	NaN	NaN	0.94459	0.9762	NaN	NaN	NaN	1.2553	1.1226	NaN	12		35,021
Exp2_E	O31636	yjcN	Uncharacterized protein YjcN	Out	0	48.1	0	0	0	0	48.1	0	0	0	12.3	48.1	0	0	0	0	7	0	0	0	1	7	NaN	NaN	NaN	NaN	1.0482	NaN	NaN	NaN	NaN	1.0057	4		11,947
Exp2_B	P94356	yxkC	Uncharacterized protein YxkC	Out	0	67.2	16.1	35.6	35.6	67.2	0	47.2	29.4	45.6	67.2	5	3	6	6	16	0	9	6	9	13	1	1.0424	1.148	1.1196	1.0621	NaN	1.028	0.99884	1.0124	0.91658	NaN	3		19,404
Exp2_D	P21472	rpsL	30S ribosomal protein S12	Out	0	19.6	13.8	8	5.8	19.6	19.6	11.6	13.8	11.6	19.6	19.6	2	1	1	3	3	2	2	2	3	3	NaN	NaN	NaN	0.96498	1.0031	NaN	NaN	0.79067	0.981	1.0486	1		15,216
Exp1_D	P42199	tcyA	L-cystine-binding protein TcyA	Out	0	61.2	0	0	3	60.4	0	0	0	11.2	51.1	0	0	0	1	15	0	0	0	3	14	0	NaN	NaN	NaN	1.0729	NaN	NaN	NaN	1.0647	0.9999	NaN	8		29,514
Exp2_D	P39456	tcyC	L-cystine import ATP-binding protein TcyC	Out	0	23.5	0	0	0	23.5	0	0	0	0	17.8	0	0	0	0	5	0	0	0	0	4	0	NaN	NaN	NaN	1.0376	NaN	NaN	NaN	NaN	1.006	NaN	3		27,748
Exp2_C	P54592	yhcH	Uncharacterized ABC transporter ATP-binding protein YhcH	Out	0	32.5	0	0	21.6	7.9	0	0	0	25.6	4.9	0	0	0	6	2	0	0	0	7	1	0	NaN	NaN	0.64667	NaN	NaN	NaN	NaN	0.96485	NaN	NaN	4		34,470
Exp1_D	O32208	yvgL	Putative ABC transporter substrate-binding lipoprotein YvgL	Out	0	30.4	0	0	0	26.2	0	0	0	0	21.5	0	0	0	0	5	0	0	0	0	5	0	NaN	NaN	NaN	1.0198	NaN	NaN	NaN	NaN	0.86868	NaN	1		28,355
Exp2_D	P80239	ahpC	Alkyl hydroperoxide reductase subunit C	Out	0	19.8	0	0	0	11.8	0	0	7.5	0	19.8	0	0	0	0	2	0	0	1	0	3	0	NaN	NaN	NaN	NaN	NaN	NaN	NaN	NaN	0.9681	NaN	1		20,627
Exp2_C	Q01465	mreB	Rod shape-determining protein MreB	Out	0	52.5	13.4	11.3	32.9	0	0	18.4	6.5	26.4	0	0	5	4	10	0	0	7	3	9	0	0	1.0061	0.8364	0.64344	NaN	NaN	1.244	1.2076	0.9744	NaN	NaN	2		35,917
Exp2_D	P80866	sufC	Vegetative protein 296	Out	0	10	0	0	0	0	0	0	0	0	10	0	0	0	0	0	0	0	0	0	3	0	NaN	NaN	NaN	NaN	NaN	NaN	NaN	NaN	0.9696	NaN	1		29,031
Exp2_D	P42200	tcyB	L-cystine transport system permease protein TcyB	IV	3	13.2	0	0	0	9.8	0	0	0	0	6.8	0	0	0	0	2	0	0	0	0	2	0	NaN	NaN	NaN	NaN	NaN	NaN	NaN	NaN	0.97122	NaN	1		26,388
Exp1_D	P39456	tcyC	L-cystine import ATP-binding protein TcyC	Out	0	23.5	0	0	0	23.5	0	0	0	0	17.8	0	0	0	0	5	0	0	0	0	4	0	NaN	NaN	NaN	1.0376	NaN	NaN	NaN	NaN	1.006	NaN	2		27,748
Exp1_E	P54331	xkdK	Phage-like element PBSX protein XkdK	Out	0	19.5	0	3.4	7.9	0	3	0	0	17	0	0	0	2	4	0	1	0	0	8	0	0	NaN	NaN	NaN	NaN	1.0341	NaN	NaN	0.43584	NaN	NaN	1		50,185
Exp1_C	P96499	yvhJ	Putative transcriptional regulator YvhJ	Out	0	29.2	11.5	5.1	22.3	0	0	5.1	13.6	19.4	0	0	3	2	6	0	0	1	4	4	0	0	NaN	NaN	1.0262	NaN	NaN	NaN	NaN	0.99821	NaN	NaN	1		43,211
Exp2_D	O34966	znuA	High-affinity zinc uptake system binding-protein ZnuA	Out	0	56.7	3.8	27	56.7	16.9	16.3	24.1	37.3	53.3	42	0	1	8	19	5	3	7	10	21	11	0	NaN	1.3313	1.0792	1.1016	NaN	1.1245	1.1107	1.0983	0.98222	NaN	6		35,660
Exp2_C	P37808	atpA	ATP synthase subunit alpha	Out	0	49.8	39.2	23.9	49.8	2	0	29.7	33.5	49.6	4.4	0	18	13	28	1	0	13	17	27	2	0	1.1828	1.1274	1.0604	NaN	NaN	1.0642	0.87266	0.98875	NaN	NaN	12		54,598
Exp2_D	P34957	qoxA	Quinol oxidase subunit 2	IV	2	53.3	10.6	5.9	30.2	44.9	0	8.1	12.8	53.3	43	0	3	2	7	12	0	2	3	14	13	0	1.1364	0.92297	0.92979	0.9803	NaN	1.3356	1.2656	1.0855	0.99474	NaN	10		36,282
Exp1_B	P13485	tagF	CDP-glycerol:poly(glycerophosphate) glycerophosphotransferase	Out	0	32.7	24.5	8.8	0	0	0	20.9	5.6	0	0	0	20	8	0	0	0	15	4	0	0	0	0.61097	0.97111	NaN	NaN	NaN	1.8484	1.4198	NaN	NaN	NaN	3		88,063
Exp1_E	O34633	yjlC	Uncharacterized protein YjlC	Out	0	14.3	0	0	0	0	7.1	0	0	0	0	7.1	0	0	0	0	1	0	0	0	0	1	NaN	NaN	NaN	NaN	1.036	NaN	NaN	NaN	NaN	1.7549	1		15,583
Exp1_D	P54941	yxeB	Iron(3+)-hydroxamate-binding protein YxeB	Out	0	49.8	0	0	48.9	12.1	0	0	3.7	36.8	33	0	0	0	15	4	0	0	1	14	10	0	NaN	NaN	1.0552	1.0391	NaN	NaN	NaN	1.1879	1.1845	NaN	1		35,507
Exp1_A	P94356	yxkC	Uncharacterized protein YxkC	Out	0	67.2	16.1	35.6	35.6	67.2	0	47.2	29.4	45.6	67.2	5	3	6	6	16	0	9	6	9	13	1	1.0424	1.148	1.1196	1.0621	NaN	1.028	0.99884	1.0124	0.91658	NaN	2		19,404
Exp2_C	P37810	atpG	ATP synthase gamma chain	Out	0	33.8	0	0	29.6	26.5	0	0	0	29.6	22	0	0	0	11	8	0	0	0	10	8	0	NaN	NaN	1.0872	NaN	NaN	NaN	NaN	1.0309	1.2213	NaN	4		31,655
Exp1_C	P08750	dacA	D-alanyl-D-alanine carboxypeptidase DacA	Out	0	59.4	10.4	6.1	54.2	0	0	22.8	26	56.9	0	0	4	2	24	0	0	11	10	22	0	0	1.1341	NaN	1.0513	NaN	NaN	1.0844	1.0567	1.0905	NaN	NaN	14		48,636
Exp2_C	O32167	metQ	Methionine-binding lipoprotein MetQ	Out	0	60.6	0	0	6.2	56.6	0	4	0	23.7	59.9	0	0	0	2	21	0	1	0	6	20	0	NaN	NaN	NaN	0.97776	NaN	NaN	NaN	0.92473	1.0233	NaN	3		30,355
Exp1_D	O34866	yodJ	Putative carboxypeptidase YodJ	Out	0	57.1	0	0	0	36.3	0	0	0	14.3	50.9	0	0	0	0	8	0	0	0	4	12	0	NaN	NaN	NaN	1.041	NaN	NaN	NaN	NaN	0.97443	NaN	2		30,854
Exp1_C	O34758	yrrL	UPF0755 protein YrrL	II	1	38.6	0	0	26.4	0	0	0	0	34.7	0	0	0	0	8	0	0	0	0	10	0	0	NaN	NaN	1.0476	NaN	NaN	NaN	NaN	0.95423	NaN	NaN	2		40,502
Exp1_C	P37809	atpD	ATP synthase subunit beta	Out	0	63.2	4.7	14.2	54.1	0	0	21.6	31.1	61.7	0	0	2	6	22	0	0	9	12	24	0	0	NaN	1.0741	0.99709	NaN	NaN	0.90065	0.94986	0.9333	NaN	NaN	8		51,420
Exp1_A	P04969	rpsK	30S ribosomal protein S11	Out	0	57.3	13	17.6	17.6	37.4	57.3	22.9	15.3	9.9	45.8	46.6	2	2	2	4	10	3	2	1	5	7	1.0597	NaN	NaN	1.0698	0.86021	0.94349	0.78407	NaN	0.7816	1.1553	1		13,925
Exp2_A	P04969	rpsK	30S ribosomal protein S11	Out	0	57.3	13	17.6	17.6	37.4	57.3	22.9	15.3	9.9	45.8	46.6	2	2	2	4	10	3	2	1	5	7	1.0597	NaN	NaN	1.0698	0.86021	0.94349	0.78407	NaN	0.7816	1.1553	1		13,925
Exp2_C	C0SP94	yhfQ	Putative ABC transporter substrate-binding lipoprotein YhfQ	Out	0	64.4	0	4.6	38.7	32.2	0	7.1	9	52.9	54.5	0	0	1	12	10	0	2	2	14	17	0	NaN	NaN	1.11	1.1049	NaN	NaN	1.0427	0.97052	0.90536	NaN	6		35,489
Exp1_C	P42407	ytdA	Putative UTP--glucose-1-phosphate uridylyltransferase	Out	0	2.6	0	0	2.6	0	0	0	0	0	0	0	0	0	1	0	0	0	0	0	0	0	NaN	NaN	1.059	NaN	NaN	NaN	NaN	NaN	NaN	NaN	1		30,183
Exp1_C	P37808	atpA	ATP synthase subunit alpha	Out	0	49.8	39.2	23.9	49.8	2	0	29.7	33.5	49.6	4.4	0	18	13	28	1	0	13	17	27	2	0	1.1828	1.1274	1.0604	NaN	NaN	1.0642	0.87266	0.98875	NaN	NaN	14		54,598
Exp1_E	P37812	atpC	ATP synthase epsilon chain	Out	0	53	0	0	0	0	53	0	0	0	0	45.5	0	0	0	0	7	0	0	0	0	4	NaN	NaN	NaN	NaN	1.074	NaN	NaN	NaN	NaN	NaN	1		14,209
Exp2_C	P37809	atpD	ATP synthase subunit beta	Out	0	63.2	4.7	14.2	54.1	0	0	21.6	31.1	61.7	0	0	2	6	22	0	0	9	12	24	0	0	NaN	1.0741	0.99709	NaN	NaN	0.90065	0.94986	0.9333	NaN	NaN	8		51,420
Exp1_A	P34957	qoxA	Quinol oxidase subunit 2	IV	2	53.3	10.6	5.9	30.2	44.9	0	8.1	12.8	53.3	43	0	3	2	7	12	0	2	3	14	13	0	1.1364	0.92297	0.92979	0.9803	NaN	1.3356	1.2656	1.0855	0.99474	NaN	2		36,282
Exp1_D	P04969	rpsK	30S ribosomal protein S11	Out	0	57.3	13	17.6	17.6	37.4	57.3	22.9	15.3	9.9	45.8	46.6	2	2	2	4	10	3	2	1	5	7	1.0597	NaN	NaN	1.0698	0.86021	0.94349	0.78407	NaN	0.7816	1.1553	1		13,925
Exp2_D	P42199	tcyA	L-cystine-binding protein TcyA	Out	0	61.2	0	0	3	60.4	0	0	0	11.2	51.1	0	0	0	1	15	0	0	0	3	14	0	NaN	NaN	NaN	1.0729	NaN	NaN	NaN	1.0647	0.9999	NaN	6		29,514
Exp1_E	O31636	yjcN	Uncharacterized protein YjcN	Out	0	48.1	0	0	0	0	48.1	0	0	0	12.3	48.1	0	0	0	0	7	0	0	0	1	7	NaN	NaN	NaN	NaN	1.0482	NaN	NaN	NaN	NaN	1.0057	3		11,947
Exp2_D	O34725	yjhA	Uncharacterized lipoprotein YjhA	Out	0	56.8	0	0	0	54	0	0	0	6.1	55.4	0	0	0	0	13	0	0	0	1	14	0	NaN	NaN	NaN	0.6557	NaN	NaN	NaN	NaN	0.95319	NaN	7		23,978
Exp2_D	O34866	yodJ	Putative carboxypeptidase YodJ	Out	0	57.1	0	0	0	36.3	0	0	0	14.3	50.9	0	0	0	0	8	0	0	0	4	12	0	NaN	NaN	NaN	1.041	NaN	NaN	NaN	NaN	0.97443	NaN	4		30,854
Exp2_C	O34758	yrrL	UPF0755 protein YrrL	II	1	38.6	0	0	26.4	0	0	0	0	34.7	0	0	0	0	8	0	0	0	0	10	0	0	NaN	NaN	1.0476	NaN	NaN	NaN	NaN	0.95423	NaN	NaN	3		40,502
Exp2_B	P37808	atpA	ATP synthase subunit alpha	Out	0	49.8	39.2	23.9	49.8	2	0	29.7	33.5	49.6	4.4	0	18	13	28	1	0	13	17	27	2	0	1.1828	1.1274	1.0604	NaN	NaN	1.0642	0.87266	0.98875	NaN	NaN	9		54,598
Exp1_B	P37809	atpD	ATP synthase subunit beta	Out	0	63.2	4.7	14.2	54.1	0	0	21.6	31.1	61.7	0	0	2	6	22	0	0	9	12	24	0	0	NaN	1.0741	0.99709	NaN	NaN	0.90065	0.94986	0.9333	NaN	NaN	2		51,420
Exp2_B	P37809	atpD	ATP synthase subunit beta	Out	0	63.2	4.7	14.2	54.1	0	0	21.6	31.1	61.7	0	0	2	6	22	0	0	9	12	24	0	0	NaN	1.0741	0.99709	NaN	NaN	0.90065	0.94986	0.9333	NaN	NaN	6		51,420
Exp2_A	P40750	pbpD	Penicillin-binding protein 4	Out	0	25.8	8.2	16.2	0	2.4	0	12.3	23.4	0	3.8	0	4	11	0	1	0	6	16	0	2	0	NaN	1.2996	NaN	NaN	NaN	0.92802	0.88285	NaN	NaN	NaN	1		70,659
Exp1_D	C0SP99	yciB	Putative L,D-transpeptidase YciB	Out	0	35.6	0	0	0	30.9	0	0	0	8.8	35.6	0	0	0	0	8	0	0	0	2	7	0	NaN	NaN	NaN	0.96456	NaN	NaN	NaN	NaN	1.3204	NaN	7		22,054
Exp2_D	P94420	yclP	Uncharacterized ABC transporter ATP-binding protein YclP	Out	0	21.8	0	0	0	21.8	0	0	0	0	13.9	0	0	0	0	6	0	0	0	0	4	0	NaN	NaN	NaN	NaN	NaN	NaN	NaN	NaN	0.92227	NaN	1		28,475
Exp2_D	C0SP94	yhfQ	Putative ABC transporter substrate-binding lipoprotein YhfQ	Out	0	64.4	0	4.6	38.7	32.2	0	7.1	9	52.9	54.5	0	0	1	12	10	0	2	2	14	17	0	NaN	NaN	1.11	1.1049	NaN	NaN	1.0427	0.97052	0.90536	NaN	7		35,489
Exp1_D	O31942	yonS	SPBc2 prophage-derived uncharacterized lipoprotein YonS	Out	0	48.8	0	0	0	36.9	0	0	0	0	48.8	0	0	0	0	6	0	0	0	0	7	0	NaN	NaN	NaN	1.0789	NaN	NaN	NaN	NaN	0.87054	NaN	2		22,253
Exp1_C	P54941	yxeB	Iron(3+)-hydroxamate-binding protein YxeB	Out	0	49.8	0	0	48.9	12.1	0	0	3.7	36.8	33	0	0	0	15	4	0	0	1	14	10	0	NaN	NaN	1.0552	1.0391	NaN	NaN	NaN	1.1879	1.1845	NaN	8		35,507
Exp2_B	P38050	pbpF	Penicillin-binding protein 1F	II	1	5.7	1.5	0	0	0	0	0	4.2	0	0	0	1	0	0	0	0	0	2	0	0	0	NaN	NaN	NaN	NaN	NaN	NaN	0.91487	NaN	NaN	NaN	1		79,265
Exp1_E	O32023	yqzC	Uncharacterized protein YqzC	Out	0	39.6	0	0	0	0	39.6	0	0	0	39.6	39.6	0	0	0	0	6	0	0	0	5	5	NaN	NaN	NaN	NaN	1.0938	NaN	NaN	NaN	0.88706	1.0312	4		17,027
Exp1_D	O31593	yhbJ	Putative efflux system component YhbJ	II	1	19.9	0	0	0	19.9	0	0	0	0	13.1	0	0	0	0	4	0	0	0	0	3	0	NaN	NaN	NaN	1.0934	NaN	NaN	NaN	NaN	0.79547	NaN	2		23,623
Exp1_D	C0SP94	yhfQ	Putative ABC transporter substrate-binding lipoprotein YhfQ	Out	0	64.4	0	4.6	38.7	32.2	0	7.1	9	52.9	54.5	0	0	1	12	10	0	2	2	14	17	0	NaN	NaN	1.11	1.1049	NaN	NaN	1.0427	0.97052	0.90536	NaN	4		35,489
Exp2_D	P94356	yxkC	Uncharacterized protein YxkC	Out	0	67.2	16.1	35.6	35.6	67.2	0	47.2	29.4	45.6	67.2	5	3	6	6	16	0	9	6	9	13	1	1.0424	1.148	1.1196	1.0621	NaN	1.028	0.99884	1.0124	0.91658	NaN	10		19,404
Exp1_D	O34966	znuA	High-affinity zinc uptake system binding-protein ZnuA	Out	0	56.7	3.8	27	56.7	16.9	16.3	24.1	37.3	53.3	42	0	1	8	19	5	3	7	10	21	11	0	NaN	1.3313	1.0792	1.1016	NaN	1.1245	1.1107	1.0983	0.98222	NaN	2		35,660
Exp2_A	P25994	pyrAB	Carbamoyl-phosphate synthase pyrimidine-specific large chain	Out	0	24	21.9	1.2	0	0	0	8.5	0	0	0	0	25	1	0	0	0	8	0	0	0	0	0.56132	NaN	NaN	NaN	NaN	0.90428	NaN	NaN	NaN	NaN	1		117,650
Exp1_D	P94431	ycnI	Uncharacterized protein YcnI	I	1	27.9	0	0	0	27.9	0	0	0	0	27.9	0	0	0	0	3	0	0	0	0	4	0	NaN	NaN	NaN	1.0607	NaN	NaN	NaN	NaN	1.1329	NaN	3		22,113
Exp2_C	O34353	ydjN	Uncharacterized protein YdjN	Out	0	34.5	0	0	13.8	0	0	0	0	32.5	0	0	0	0	5	0	0	0	0	10	0	0	NaN	NaN	0.8675	NaN	NaN	NaN	NaN	0.90006	NaN	NaN	2		39,711
Exp1_C	C0SP94	yhfQ	Putative ABC transporter substrate-binding lipoprotein YhfQ	Out	0	64.4	0	4.6	38.7	32.2	0	7.1	9	52.9	54.5	0	0	1	12	10	0	2	2	14	17	0	NaN	NaN	1.11	1.1049	NaN	NaN	1.0427	0.97052	0.90536	NaN	5		35,489
Exp2_A	P37809	atpD	ATP synthase subunit beta	Out	0	63.2	4.7	14.2	54.1	0	0	21.6	31.1	61.7	0	0	2	6	22	0	0	9	12	24	0	0	NaN	1.0741	0.99709	NaN	NaN	0.90065	0.94986	0.9333	NaN	NaN	2		51,420
Exp2_D	P40735	ecfA	Energy-coupling factor transporter ATP-binding protein EcfA1	Out	0	26	0	2.1	0	6.8	0	0	2.8	0	21	0	0	1	0	2	0	0	1	0	5	0	NaN	0.66984	NaN	NaN	NaN	NaN	NaN	NaN	0.8945	NaN	1		31,459
Exp1_C	O34798	pdaC	Peptidoglycan-N-acetylmuramic acid deacetylase PdaC	II	1	27.8	0	0	18.6	0	0	0	4.1	23.1	0	0	0	0	8	0	0	0	2	10	0	0	NaN	NaN	1.1151	NaN	NaN	NaN	NaN	1.0924	NaN	NaN	1		53,839
Exp1_E	O32022	yqzD	Uncharacterized protein YqzD	Out	0	55.6	0	0	0	0	55.6	0	0	0	15.4	25.6	0	0	0	0	5	0	0	0	1	3	NaN	NaN	NaN	NaN	1.197	NaN	NaN	NaN	NaN	1.0326	3		13,324
Exp1_A	O32182	yusP	Uncharacterized MFS-type transporter YusP	IV	13	6.7	4.1	0	1.3	0	0	2.8	0	6.7	0	0	2	0	1	0	0	1	0	3	0	0	1.1205	NaN	NaN	NaN	NaN	NaN	NaN	NaN	NaN	NaN	1		57,946
Exp1_D	P71038	ywnC	Uncharacterized protein YwnC	IV	2	29.9	0	0	0	5.5	29.9	0	0	0	5.5	5.5	0	0	0	1	3	0	0	0	1	1	NaN	NaN	NaN	1.1189	0.94275	NaN	NaN	NaN	0.80572	1.1498	1		13,799
Exp1_B	P37808	atpA	ATP synthase subunit alpha	Out	0	49.8	39.2	23.9	49.8	2	0	29.7	33.5	49.6	4.4	0	18	13	28	1	0	13	17	27	2	0	1.1828	1.1274	1.0604	NaN	NaN	1.0642	0.87266	0.98875	NaN	NaN	1		54,598
Exp1_A	P08750	dacA	D-alanyl-D-alanine carboxypeptidase DacA	Out	0	59.4	10.4	6.1	54.2	0	0	22.8	26	56.9	0	0	4	2	24	0	0	11	10	22	0	0	1.1341	NaN	1.0513	NaN	NaN	1.0844	1.0567	1.0905	NaN	NaN	1		48,636
Exp1_B	P02968	hag	Flagellin	Out	0	76	38.8	67.8	76	44.7	8.6	64.5	66.1	76	59.9	11.2	6	13	19	8	2	11	13	19	12	2	NaN	1.1278	1.1369	1.2633	NaN	0.73473	0.80124	0.82033	0.85827	NaN	2		32,626
Exp2_B	P40750	pbpD	Penicillin-binding protein 4	Out	0	25.8	8.2	16.2	0	2.4	0	12.3	23.4	0	3.8	0	4	11	0	1	0	6	16	0	2	0	NaN	1.2996	NaN	NaN	NaN	0.92802	0.88285	NaN	NaN	NaN	5		70,659
Exp2_A	P39845	ppsA	Plipastatin synthase subunit A;ATP-dependent glutamate adenylase 1;ATP-dependent ornithine adenylase	Out	0	0.3	0	0	0	0.3	0	0.3	0	0	0.3	0	0	0	0	1	0	1	0	0	1	0	NaN	NaN	NaN	NaN	NaN	0.88716	NaN	NaN	1.0521	NaN	1		289,185
Exp2_D	O32023	yqzC	Uncharacterized protein YqzC	Out	0	39.6	0	0	0	0	39.6	0	0	0	39.6	39.6	0	0	0	0	6	0	0	0	5	5	NaN	NaN	NaN	NaN	1.0938	NaN	NaN	NaN	0.88706	1.0312	1		17,027
Exp1_C	P02968	hag	Flagellin	Out	0	76	38.8	67.8	76	44.7	8.6	64.5	66.1	76	59.9	11.2	6	13	19	8	2	11	13	19	12	2	NaN	1.1278	1.1369	1.2633	NaN	0.73473	0.80124	0.82033	0.85827	NaN	9		32,626
Exp2_D	P54179	ypmS	Uncharacterized protein YpmS	II	1	20.9	0	0	0	12.8	0	0	0	0	20.9	0	0	0	0	2	0	0	0	0	3	0	NaN	NaN	NaN	NaN	NaN	NaN	NaN	NaN	0.88042	NaN	1		21,088
Exp1_C	P94356	yxkC	Uncharacterized protein YxkC	Out	0	67.2	16.1	35.6	35.6	67.2	0	47.2	29.4	45.6	67.2	5	3	6	6	16	0	9	6	9	13	1	1.0424	1.148	1.1196	1.0621	NaN	1.028	0.99884	1.0124	0.91658	NaN	4		19,404
Exp1_C	O34966	znuA	High-affinity zinc uptake system binding-protein ZnuA	Out	0	56.7	3.8	27	56.7	16.9	16.3	24.1	37.3	53.3	42	0	1	8	19	5	3	7	10	21	11	0	NaN	1.3313	1.0792	1.1016	NaN	1.1245	1.1107	1.0983	0.98222	NaN	15		35,660
Exp1_B	Q797B3	ltaS1	Lipoteichoic acid synthase 1;Glycerol phosphate lipoteichoic acid synthase 1;Processed glycerol phosphate lipoteichoic acid synthase 1	IV	4	31.3	0	25.4	2.5	1.9	0	6.1	20.7	4.9	3.1	0	0	15	1	1	0	3	11	3	2	0	NaN	1.0432	NaN	NaN	NaN	NaN	1.2078	NaN	NaN	NaN	4		73,315
Exp1_A	C0SP95	ycnJ	Copper transport protein YcnJ	IV	8	22.7	10.2	3.5	14.6	0	0	8.5	11.8	7	0	0	6	2	8	0	0	3	6	4	0	0	1.1478	NaN	0.97798	NaN	NaN	NaN	NaN	1.2422	NaN	NaN	1		59,794
Exp1_B	P94356	yxkC	Uncharacterized protein YxkC	Out	0	67.2	16.1	35.6	35.6	67.2	0	47.2	29.4	45.6	67.2	5	3	6	6	16	0	9	6	9	13	1	1.0424	1.148	1.1196	1.0621	NaN	1.028	0.99884	1.0124	0.91658	NaN	2		19,404
Exp1_D	P42921	rplD	50S ribosomal protein L4	Out	0	25.1	0	0	0	21.7	5.3	0	0	0	25.1	0	0	0	0	3	1	0	0	0	4	0	NaN	NaN	NaN	1.1571	NaN	NaN	NaN	NaN	1.0099	NaN	1		22,391
Exp2_C	P02968	hag	Flagellin	Out	0	76	38.8	67.8	76	44.7	8.6	64.5	66.1	76	59.9	11.2	6	13	19	8	2	11	13	19	12	2	NaN	1.1278	1.1369	1.2633	NaN	0.73473	0.80124	0.82033	0.85827	NaN	11		32,626
Exp2_D	P02968	hag	Flagellin	Out	0	76	38.8	67.8	76	44.7	8.6	64.5	66.1	76	59.9	11.2	6	13	19	8	2	11	13	19	12	2	NaN	1.1278	1.1369	1.2633	NaN	0.73473	0.80124	0.82033	0.85827	NaN	3		32,626
Exp2_D	O31618	thiG	Thiazole synthase	Out	0	15.6	0	0	0	10.2	0	0	0	0	12.5	0	0	0	0	2	0	0	0	0	3	0	NaN	NaN	NaN	NaN	NaN	NaN	NaN	NaN	0.85264	NaN	1		27,022
Exp2_D	O31942	yonS	SPBc2 prophage-derived uncharacterized lipoprotein YonS	Out	0	48.8	0	0	0	36.9	0	0	0	0	48.8	0	0	0	0	6	0	0	0	0	7	0	NaN	NaN	NaN	1.0789	NaN	NaN	NaN	NaN	0.87054	NaN	4		22,253
Exp2_D	O32208	yvgL	Putative ABC transporter substrate-binding lipoprotein YvgL	Out	0	30.4	0	0	0	26.2	0	0	0	0	21.5	0	0	0	0	5	0	0	0	0	5	0	NaN	NaN	NaN	1.0198	NaN	NaN	NaN	NaN	0.86868	NaN	3		28,355
Exp2_C	O32169	metN	Methionine import ATP-binding protein MetN	Out	0	43.7	0	0	38.1	0	0	0	0	43.7	0	0	0	0	10	0	0	0	0	13	0	0	NaN	NaN	0.92089	NaN	NaN	NaN	NaN	0.86256	NaN	NaN	6		37,886
Exp2_D	Q45064	plsY	Glycerol-3-phosphate acyltransferase	IV	3	13.5	0	0	0	7.3	0	0	0	0	13.5	0	0	0	0	1	0	0	0	0	2	0	NaN	NaN	NaN	NaN	NaN	NaN	NaN	NaN	0.84398	NaN	1		20,966
Exp1_A	P37808	atpA	ATP synthase subunit alpha	Out	0	49.8	39.2	23.9	49.8	2	0	29.7	33.5	49.6	4.4	0	18	13	28	1	0	13	17	27	2	0	1.1828	1.1274	1.0604	NaN	NaN	1.0642	0.87266	0.98875	NaN	NaN	6		54,598
Exp2_D	P42919	rplB	50S ribosomal protein L2	Out	0	41.5	0	5.4	20.9	24.5	0	8.3	0	14.1	25.3	0	0	1	5	6	0	2	0	3	7	0	NaN	NaN	3.9956	1.6263	NaN	NaN	NaN	0.78286	0.84399	NaN	2		30,274
Exp1_D	P70972	ecfT	Energy-coupling factor transporter transmembrane protein EcfT	IV	6	7.5	0	0	0	7.5	0	0	0	0	7.5	0	0	0	0	2	0	0	0	0	2	0	NaN	NaN	NaN	1.1964	NaN	NaN	NaN	NaN	1.1105	NaN	1		29,784
Exp1_D	P42959	sipU	Signal peptidase I U	II	1	14.4	0	0	0	13.9	4.3	0	0	0	10.2	0	0	0	0	3	1	0	0	0	2	0	NaN	NaN	NaN	1.2109	NaN	NaN	NaN	NaN	0.77898	NaN	1		21,183
Exp2_C	O34805	yvrC	Uncharacterized ABC transporter substrate-binding lipoprotein YvrC	Out	0	27.7	0	0	15	0	0	0	0	20.7	14.3	0	0	0	4	0	0	0	0	5	4	0	NaN	NaN	1	NaN	NaN	NaN	NaN	0.82933	NaN	NaN	2		34,239
Exp1_D	P37580	fhuD	Iron(3+)-hydroxamate-binding protein FhuD	Out	0	40	0	0	24.1	27	0	5.1	0	26	40	0	0	0	9	10	0	2	0	9	16	0	NaN	NaN	1.1295	1.1942	NaN	NaN	NaN	1.1311	1.0594	NaN	6		34,426
Exp1_C	P09124	gapA	Glyceraldehyde-3-phosphate dehydrogenase 1	Out	0	22.1	0	0	12.8	0	0	0	0	22.1	0	0	0	0	4	0	0	0	0	6	0	0	NaN	NaN	1.2258	NaN	NaN	NaN	NaN	1.0992	NaN	NaN	1		35,833
Exp2_B	P28598	groL	60 kDa chaperonin	Out	0	31.1	0	17.6	0	0	0	0	21	4.2	0	0	0	8	0	0	0	0	11	2	0	0	NaN	0.69029	NaN	NaN	NaN	NaN	0.81542	NaN	NaN	NaN	2		57,425
Exp2_D	P71038	ywnC	Uncharacterized protein YwnC	IV	2	29.9	0	0	0	5.5	29.9	0	0	0	5.5	5.5	0	0	0	1	3	0	0	0	1	1	NaN	NaN	NaN	1.1189	0.94275	NaN	NaN	NaN	0.80572	1.1498	1		13,799
Exp1_D	P02968	hag	Flagellin	Out	0	76	38.8	67.8	76	44.7	8.6	64.5	66.1	76	59.9	11.2	6	13	19	8	2	11	13	19	12	2	NaN	1.1278	1.1369	1.2633	NaN	0.73473	0.80124	0.82033	0.85827	NaN	3		32,626
Exp2_D	P21466	rpsD	30S ribosomal protein S4	Out	0	55.5	0	0	0	32	0	0	0	0	36.5	0	0	0	0	6	0	0	0	0	6	0	NaN	NaN	NaN	NaN	NaN	NaN	NaN	NaN	0.79756	NaN	1		22,835
Exp2_B	O34362	ykoD	Putative HMP/thiamine import ATP-binding protein YkoD	Out	0	33.5	2.6	21.4	8.2	0	0	9.7	20.5	23.4	0	0	2	11	5	0	0	5	11	11	0	0	0.57066	1.659	1.8205	NaN	NaN	1.2103	0.82174	0.77945	NaN	NaN	4		61,146
Exp2_C	P94576	ywoF	Uncharacterized protein YwoF	Out	0	11.1	0	1.9	9	0	0	0	4.1	4.3	0	0	0	1	4	0	0	0	2	2	0	0	NaN	NaN	NaN	NaN	NaN	NaN	NaN	0.80102	NaN	NaN	1		51,452
Exp2_B	P02968	hag	Flagellin	Out	0	76	38.8	67.8	76	44.7	8.6	64.5	66.1	76	59.9	11.2	6	13	19	8	2	11	13	19	12	2	NaN	1.1278	1.1369	1.2633	NaN	0.73473	0.80124	0.82033	0.85827	NaN	4		32,626
Exp2_C	P21472	rpsL	30S ribosomal protein S12	Out	0	19.6	13.8	8	5.8	19.6	19.6	11.6	13.8	11.6	19.6	19.6	2	1	1	3	3	2	2	2	3	3	NaN	NaN	NaN	0.96498	1.0031	NaN	NaN	0.79067	0.981	1.0486	1		15,216
Exp2_D	O31593	yhbJ	Putative efflux system component YhbJ	II	1	19.9	0	0	0	19.9	0	0	0	0	13.1	0	0	0	0	4	0	0	0	0	3	0	NaN	NaN	NaN	1.0934	NaN	NaN	NaN	NaN	0.79547	NaN	2		23,623
Exp2_C	P42919	rplB	50S ribosomal protein L2	Out	0	41.5	0	5.4	20.9	24.5	0	8.3	0	14.1	25.3	0	0	1	5	6	0	2	0	3	7	0	NaN	NaN	3.9956	1.6263	NaN	NaN	NaN	0.78286	0.84399	NaN	2		30,274
Exp2_B	P04969	rpsK	30S ribosomal protein S11	Out	0	57.3	13	17.6	17.6	37.4	57.3	22.9	15.3	9.9	45.8	46.6	2	2	2	4	10	3	2	1	5	7	1.0597	NaN	NaN	1.0698	0.86021	0.94349	0.78407	NaN	0.7816	1.1553	1		13,925
Exp2_D	P04969	rpsK	30S ribosomal protein S11	Out	0	57.3	13	17.6	17.6	37.4	57.3	22.9	15.3	9.9	45.8	46.6	2	2	2	4	10	3	2	1	5	7	1.0597	NaN	NaN	1.0698	0.86021	0.94349	0.78407	NaN	0.7816	1.1553	2		13,925
Exp2_D	P42959	sipU	Signal peptidase I U	II	1	14.4	0	0	0	13.9	4.3	0	0	0	10.2	0	0	0	0	3	1	0	0	0	2	0	NaN	NaN	NaN	1.2109	NaN	NaN	NaN	NaN	0.77898	NaN	1		21,183
Exp1_D	P37811	atpH	ATP synthase subunit delta	Out	0	25.4	0	0	0	25.4	0	0	0	0	25.4	5	0	0	0	5	0	0	0	0	4	1	NaN	NaN	NaN	1.1007	NaN	NaN	NaN	NaN	0.91879	NaN	4		19,982
Exp2_C	P96605	ydbJ	Uncharacterized ABC transporter ATP-binding protein YdbJ	Out	0	34.7	0	0	26.3	0	0	0	0	19.8	8.8	0	0	0	9	0	0	0	0	7	3	0	NaN	NaN	0.78699	NaN	NaN	NaN	NaN	0.97377	1.0459	NaN	3		34,276
Exp2_D	P42923	rplJ	50S ribosomal protein L10	Out	0	30.7	0	0	0	9.6	4.8	0	0	0	16.3	4.8	0	0	0	2	1	0	0	0	3	1	NaN	NaN	NaN	NaN	NaN	NaN	NaN	NaN	0.7625	NaN	2		18,079
Exp2_C	O34362	ykoD	Putative HMP/thiamine import ATP-binding protein YkoD	Out	0	33.5	2.6	21.4	8.2	0	0	9.7	20.5	23.4	0	0	2	11	5	0	0	5	11	11	0	0	0.57066	1.659	1.8205	NaN	NaN	1.2103	0.82174	0.77945	NaN	NaN	7		61,146
Exp1_D	P54396	ypmB	Uncharacterized protein YpmB	Out	0	34.2	0	0	0	23	0	0	0	0	25.5	0	0	0	0	3	0	0	0	0	4	0	NaN	NaN	NaN	1.3085	NaN	NaN	NaN	NaN	0.75598	NaN	2		17,896
Exp1_C	Q7WY78	ywtF	Putative transcriptional regulator YwtF	Out	0	38.5	0	4	30.4	0	0	1.9	1.9	24.5	4	0	0	1	9	0	0	1	1	7	1	0	NaN	NaN	1.305	NaN	NaN	NaN	NaN	0.71016	NaN	NaN	1		35,921
Exp1_C	P37580	fhuD	Iron(3+)-hydroxamate-binding protein FhuD	Out	0	40	0	0	24.1	27	0	5.1	0	26	40	0	0	0	9	10	0	2	0	9	16	0	NaN	NaN	1.1295	1.1942	NaN	NaN	NaN	1.1311	1.0594	NaN	7		34,426
Exp2_D	P54396	ypmB	Uncharacterized protein YpmB	Out	0	34.2	0	0	0	23	0	0	0	0	25.5	0	0	0	0	3	0	0	0	0	4	0	NaN	NaN	NaN	1.3085	NaN	NaN	NaN	NaN	0.75598	NaN	2		17,896
Exp1_B	O34966	znuA	High-affinity zinc uptake system binding-protein ZnuA	Out	0	56.7	3.8	27	56.7	16.9	16.3	24.1	37.3	53.3	42	0	1	8	19	5	3	7	10	21	11	0	NaN	1.3313	1.0792	1.1016	NaN	1.1245	1.1107	1.0983	0.98222	NaN	2		35,660
Exp2_D	P42400	yckB	Probable ABC transporter extracellular-binding protein YckB	Out	0	19.5	0	0	0	16	0	0	0	2.8	16	0	0	0	0	4	0	0	0	1	4	0	NaN	NaN	NaN	1.3976	NaN	NaN	NaN	NaN	0.74587	NaN	1		31,720
Exp2_C	Q7WY78	ywtF	Putative transcriptional regulator YwtF	Out	0	38.5	0	4	30.4	0	0	1.9	1.9	24.5	4	0	0	1	9	0	0	1	1	7	1	0	NaN	NaN	1.305	NaN	NaN	NaN	NaN	0.71016	NaN	NaN	2		35,921
Exp2_E	O34594	cccB	Cytochrome c-551	Out	0	35.7	0	0	0	0	35.7	0	0	0	14.3	35.7	0	0	0	0	3	0	0	0	1	3	NaN	NaN	NaN	NaN	1.5056	NaN	NaN	NaN	NaN	0.7468	2		11,928
Exp1_B	P40750	pbpD	Penicillin-binding protein 4	Out	0	25.8	8.2	16.2	0	2.4	0	12.3	23.4	0	3.8	0	4	11	0	1	0	6	16	0	2	0	NaN	1.2996	NaN	NaN	NaN	0.92802	0.88285	NaN	NaN	NaN	2		70,659
Exp2_E	P39751	mbl	MreB-like protein	Out	0	32.1	5.4	9	16.2	0	0	3.6	6.9	21.3	5.7	4.5	2	3	7	0	0	1	3	8	2	1	NaN	NaN	0.60551	NaN	NaN	NaN	NaN	1.3682	1.076	0.73513	1		35,861
Exp1_C	P94421	yclQ	Uncharacterized ABC transporter solute-binding protein YclQ	Out	0	56.8	0	0	49.8	0	0	7.9	16.7	53.6	7.9	0	0	0	14	0	0	2	4	18	2	0	NaN	NaN	1.1752	NaN	NaN	1.1161	2.6454	1.0273	1.0171	NaN	8		34,792
Exp1_E	P68569	bdbA	SPBc2 prophage-derived disulfide bond formation protein A	Out	0	29.9	0	0	0	0	19	0	0	0	5.8	16.8	0	0	0	0	4	0	0	0	1	2	NaN	NaN	NaN	NaN	1.391	NaN	NaN	NaN	NaN	0.54503	1		16,182
Exp2_A	P02968	hag	Flagellin	Out	0	76	38.8	67.8	76	44.7	8.6	64.5	66.1	76	59.9	11.2	6	13	19	8	2	11	13	19	12	2	NaN	1.1278	1.1369	1.2633	NaN	0.73473	0.80124	0.82033	0.85827	NaN	2		32,626
Exp2_D	O32167	metQ	Methionine-binding lipoprotein MetQ	Out	0	60.6	0	0	6.2	56.6	0	4	0	23.7	59.9	0	0	0	2	21	0	1	0	6	20	0	NaN	NaN	NaN	0.97776	NaN	NaN	NaN	0.92473	1.0233	NaN	13		30,355
Exp1_D	P42400	yckB	Probable ABC transporter extracellular-binding protein YckB	Out	0	19.5	0	0	0	16	0	0	0	2.8	16	0	0	0	0	4	0	0	0	1	4	0	NaN	NaN	NaN	1.3976	NaN	NaN	NaN	NaN	0.74587	NaN	1		31,720
Exp2_B	P54420	asnB	Asparagine synthetase [glutamine-hydrolyzing] 1	Out	0	25.9	3.5	18.7	0	0	0	0	18.2	0	0	0	2	9	0	0	0	0	10	0	0	0	NaN	NaN	NaN	NaN	NaN	NaN	0.70808	NaN	NaN	NaN	1		72,666
Exp1_E	O34594	cccB	Cytochrome c-551	Out	0	35.7	0	0	0	0	35.7	0	0	0	14.3	35.7	0	0	0	0	3	0	0	0	1	3	NaN	NaN	NaN	NaN	1.5056	NaN	NaN	NaN	NaN	0.7468	3		11,928
Exp2_A	P54593	yhcI	Uncharacterized protein YhcI	IV	6	13.7	2.9	0	0	7	0	3.8	2.9	0	10.9	0	1	0	0	2	0	1	1	0	4	0	NaN	NaN	NaN	NaN	NaN	0.66314	NaN	NaN	NaN	NaN	1		34,881
Exp1_D	P40766	ypmR	Uncharacterized protein YpmR	Out	0	4.3	0	0	0	4.3	0	0	0	0	0	0	0	0	0	1	0	0	0	0	0	0	NaN	NaN	NaN	1.5077	NaN	NaN	NaN	NaN	NaN	NaN	1		28,922
Exp1_D	O34979	yvrO	Uncharacterized ABC transporter ATP-binding protein YvrO	Out	0	12.2	0	0	0	6.1	0	0	0	0	9.2	0	0	0	0	2	0	0	0	0	2	0	NaN	NaN	NaN	1.5057	NaN	NaN	NaN	NaN	NaN	NaN	1		25,478
Exp1_E	P96647	yddJ	Uncharacterized protein YddJ	Out	0	23	0	0	0	0	23	0	0	0	0	0	0	0	0	0	4	0	0	0	0	0	NaN	NaN	NaN	NaN	1.5607	NaN	NaN	NaN	NaN	NaN	1		14,679
Exp1_E	O05260	mrpC	Na(+)/H(+) antiporter subunit C	IV	3	10.6	0	0	0	0	9.7	0	0	0	9.7	10.6	0	0	0	0	1	0	0	0	1	2	NaN	NaN	NaN	NaN	1.6209	NaN	NaN	NaN	NaN	0.57533	1		12,285
Exp1_D	P42919	rplB	50S ribosomal protein L2	Out	0	41.5	0	5.4	20.9	24.5	0	8.3	0	14.1	25.3	0	0	1	5	6	0	2	0	3	7	0	NaN	NaN	3.9956	1.6263	NaN	NaN	NaN	0.78286	0.84399	NaN	1		30,274
Exp2_D	Q06797	rplA	50S ribosomal protein L1	Out	0	22.4	0	0	0	13.8	0	0	0	0	17.7	0	0	0	0	3	0	0	0	0	4	0	NaN	NaN	NaN	NaN	NaN	NaN	NaN	NaN	0.60501	NaN	1		24,989
Exp2_A	O34952	ltaS2	Lipoteichoic acid synthase 2;Glycerol phosphate lipoteichoic acid synthase 2;Processed glycerol phosphate lipoteichoic acid synthase 2		5	16.2	0	10.9	0	0	0	1.7	13.6	0	0	0	0	5	0	0	0	1	7	0	0	0	NaN	1.1078	NaN	NaN	NaN	1.5104	1.4909	NaN	NaN	NaN	1		74,234
Exp2_A	P42108	yxaI	Uncharacterized protein YxaI		3	11.9	11.3	11.3	11.3	6	11.9	11.3	11.3	6	6	11.3	2	2	2	1	3	2	2	1	1	2	0.87518	NaN	NaN	NaN	1.7561	1.5089	NaN	NaN	NaN	NaN	1		16,946
Exp2_B	O34952	ltaS2	Lipoteichoic acid synthase 2;Glycerol phosphate lipoteichoic acid synthase 2;Processed glycerol phosphate lipoteichoic acid synthase 2		5	16.2	0	10.9	0	0	0	1.7	13.6	0	0	0	0	5	0	0	0	1	7	0	0	0	NaN	1.1078	NaN	NaN	NaN	1.5104	1.4909	NaN	NaN	NaN	1		74,234
Exp1_C	O07523	yhaP	Uncharacterized protein YhaP		7	14.8	2.6	0	3.8	0	0	2.6	0	14.8	0	0	1	0	1	0	0	1	0	4	0	0	NaN	NaN	0.75412	NaN	NaN	NaN	NaN	NaN	NaN	NaN	1		45,476
Exp1_A	P42108	yxaI	Uncharacterized protein YxaI		3	11.9	11.3	11.3	11.3	6	11.9	11.3	11.3	6	6	11.3	2	2	2	1	3	2	2	1	1	2	0.87518	NaN	NaN	NaN	1.7561	1.5089	NaN	NaN	NaN	NaN	1		16,946
Exp2_C	P21458	spoIIIE	DNA translocase SpoIIIE		5	8.9	6.5	0.9	0	0	0	3.3	2.4	1.5	0	0	5	1	0	0	0	3	2	1	0	0	NaN	NaN	NaN	NaN	NaN	NaN	NaN	1.1212	NaN	NaN	1		87,181
Exp2_D	P70995	ywhC	Putative zinc metalloprotease YwhC		5	8.2	0	5	0	5	0	0	8.2	0	8.2	0	0	1	0	1	0	0	2	0	2	0	NaN	NaN	NaN	NaN	NaN	NaN	NaN	NaN	0.94872	NaN	1		24,704
Exp1_B	O34952	ltaS2	Lipoteichoic acid synthase 2;Glycerol phosphate lipoteichoic acid synthase 2;Processed glycerol phosphate lipoteichoic acid synthase 2		5	16.2	0	10.9	0	0	0	1.7	13.6	0	0	0	0	5	0	0	0	1	7	0	0	0	NaN	1.1078	NaN	NaN	NaN	1.5104	1.4909	NaN	NaN	NaN	1		74,234
Exp1_E	O05227	mrpG	Na(+)/H(+) antiporter subunit G		3	19.4	0	0	0	8.1	13.7	0	0	0	5.6	19.4	0	0	0	1	2	0	0	0	1	3	NaN	NaN	NaN	NaN	1.3293	NaN	NaN	NaN	NaN	0.44138	1		13,626
Exp2_E	P54720	catD	Putative oxidoreductase CatD	IV	4	7.5	0	0	0	0	7.5	0	0	0	0	7.5	0	0	0	0	1	0	0	0	0	1	NaN	NaN	NaN	NaN	NaN	NaN	NaN	NaN	NaN	0.88488	1		14,419
Exp1_A	P39580	dltB	Protein DltB	IV	12	5.3	5.3	0	0	0	0	0	0	0	0	0	2	0	0	0	0	0	0	0	0	0	1.2446	NaN	NaN	NaN	NaN	NaN	NaN	NaN	NaN	NaN	1		46,736
Exp2_D	P55340	ecsB	Protein EcsB	IV	10	15.4	2.9	0	2.9	11.3	0	0	2.9	9.1	11.5	0	1	0	1	5	0	0	1	4	5	0	NaN	NaN	NaN	0.56749	NaN	NaN	NaN	NaN	1.3053	NaN	1		47,300
Exp1_A	P39816	gamP	Putative PTS system glucosamine-specific EIICBA component;Glucosamine permease IIC component;Glucosamine-specific phosphotransferase enzyme IIB component;Glucosamine-specific phosphotransferase enzyme IIA component		9	11.9	7.9	5.7	1.6	0	0	7.3	2.7	8.9	0	0	4	3	1	0	0	4	1	4	0	0	0.57778	NaN	NaN	NaN	NaN	NaN	NaN	1.1472	NaN	NaN	1		68,145
Exp2_C	P39816	gamP	Putative PTS system glucosamine-specific EIICBA component;Glucosamine permease IIC component;Glucosamine-specific phosphotransferase enzyme IIB component;Glucosamine-specific phosphotransferase enzyme IIA component		9	11.9	7.9	5.7	1.6	0	0	7.3	2.7	8.9	0	0	4	3	1	0	0	4	1	4	0	0	0.57778	NaN	NaN	NaN	NaN	NaN	NaN	1.1472	NaN	NaN	1		68,145
Exp1_C	O07605	gltT	Proton/sodium-glutamate symport protein	IV	10	13.1	3.7	3.7	5.4	5.8	0	4	0	3.7	9.1	0	1	1	2	3	0	1	0	2	5	0	NaN	NaN	0.57486	0.70161	NaN	NaN	NaN	1.1258	1.2048	NaN	1		45,920
Exp2_D	O07605	gltT	Proton/sodium-glutamate symport protein	IV	10	13.1	3.7	3.7	5.4	5.8	0	4	0	3.7	9.1	0	1	1	2	3	0	1	0	2	5	0	NaN	NaN	0.57486	0.70161	NaN	NaN	NaN	1.1258	1.2048	NaN	1		45,920
Exp2_D	O34752	lgt	Prolipoprotein diacylglyceryl transferase	IV	7	18.6	6.3	0	0	16.4	0	6.3	0	0	12.6	0	1	0	0	3	0	1	0	0	3	0	NaN	NaN	NaN	NaN	NaN	NaN	NaN	NaN	1.5493	NaN	1		30,619
Exp2_C	P42312	nupG	Purine nucleoside transport protein NupG	IV	11	7.8	0	0	7.8	0	0	4.5	0	3.3	7.8	0	0	0	3	0	0	2	0	1	3	0	NaN	NaN	NaN	NaN	NaN	NaN	NaN	1.2102	0.72775	NaN	1		43,719
Exp1_D	P34959	qoxD	Quinol oxidase subunit 4		3	8.1	0	0	0	8.1	0	0	0	0	8.1	8.1	0	0	0	1	0	0	0	0	1	1	NaN	NaN	NaN	0.99204	NaN	NaN	NaN	NaN	0.93749	NaN	1		13,687
Exp2_D	P34959	qoxD	Quinol oxidase subunit 4		3	8.1	0	0	0	8.1	0	0	0	0	8.1	8.1	0	0	0	1	0	0	0	0	1	1	NaN	NaN	NaN	0.99204	NaN	NaN	NaN	NaN	0.93749	NaN	1		13,687
Exp1_E	O32233	secG	Probable protein-export membrane protein SecG	I	1	34.2	0	0	0	0	34.2	0	0	0	23.7	34.2	0	0	0	0	2	0	0	0	1	2	NaN	NaN	NaN	NaN	1.0904	NaN	NaN	NaN	1.3228	0.7981	1		7,996
Exp2_D	O32233	secG	Probable protein-export membrane protein SecG	I	1	34.2	0	0	0	0	34.2	0	0	0	23.7	34.2	0	0	0	0	2	0	0	0	1	2	NaN	NaN	NaN	NaN	1.0904	NaN	NaN	NaN	1.3228	0.7981	1		7,996
Exp2_E	O32233	secG	Probable protein-export membrane protein SecG	I	1	34.2	0	0	0	0	34.2	0	0	0	23.7	34.2	0	0	0	0	2	0	0	0	1	2	NaN	NaN	NaN	NaN	1.0904	NaN	NaN	NaN	1.3228	0.7981	1		7,996
Exp2_C	C0SP95	ycnJ	Copper transport protein YcnJ	IV	8	22.7	10.2	3.5	14.6	0	0	8.5	11.8	7	0	0	6	2	8	0	0	3	6	4	0	0	1.1478	NaN	0.97798	NaN	NaN	NaN	NaN	1.2422	NaN	NaN	1		59,794
Exp1_B	O34738	ykoE	Putative HMP/thiamine permease protein YkoE	IV	6	16.1	0	6.5	0	16.1	16.1	0	0	0	16.1	16.1	0	1	0	2	2	0	0	0	2	2	NaN	1.1832	NaN	1.5317	NaN	NaN	NaN	NaN	0.72929	NaN	1		21,224
Exp1_D	O34738	ykoE	Putative HMP/thiamine permease protein YkoE	IV	6	16.1	0	6.5	0	16.1	16.1	0	0	0	16.1	16.1	0	1	0	2	2	0	0	0	2	2	NaN	1.1832	NaN	1.5317	NaN	NaN	NaN	NaN	0.72929	NaN	2		21,224
Exp2_D	O34738	ykoE	Putative HMP/thiamine permease protein YkoE	IV	6	16.1	0	6.5	0	16.1	16.1	0	0	0	16.1	16.1	0	1	0	2	2	0	0	0	2	2	NaN	1.1832	NaN	1.5317	NaN	NaN	NaN	NaN	0.72929	NaN	2		21,224
Exp1_A	O32115	yutK	Uncharacterized transporter YutK	IV	8	2	2	0	0	0	0	2	0	0	0	0	1	0	0	0	0	1	0	0	0	0	0.77329	NaN	NaN	NaN	NaN	NaN	NaN	NaN	NaN	NaN	1		42,284

## Sheet: Legend
Column description	Source	Description
Gel slice	Experimental design	Experiment 1 [marked “heavy-to-light” or (H/L), raw files A]: heavy BS50 (YqgP), light BS51 (YqgP.S288A); Experiment 2 [marked “light-to-heavy” or (L/H), raw files B], Gel slice _A: proteins with MW > 100 kDa, _B: 58-100 kDa, _C: 32-58 kDa, _D: 22-32 kDa, _E: 10-22 kDa
Uniprot Accession	MaxQuant
Gene name	MaxQuant
Protein function	MaxQuant	Majority protein Ids: These are the IDs of those proteins that have at least half of the peptides that the leading protein has.
Topology prediction (Phobius)	Phobius	Käll L, Krogh A, Sonnhammer ELL (2004) A Combined Transmembrane Topology and Signal Peptide Prediction Method. J Mol Biol 338: 1027-1036
TM domains (Phobius)	Phobius	Käll L, Krogh A, Sonnhammer ELL (2004) A Combined Transmembrane Topology and Signal Peptide Prediction Method. J Mol Biol 338: 1027-1036
Unique + razor sequence coverage (%)	MaxQuant	Percentage of the sequence that is covered by the identified unique and razor peptides of the best protein sequence contained in the group.
Sequence coverage Exp1_A (%)	MaxQuant	Percentage of the sequence that is covered by the identified peptides in this sample of the longest protein sequence contained within the group.
Sequence coverage Exp1_B (%)	MaxQuant	Percentage of the sequence that is covered by the identified peptides in this sample of the longest protein sequence contained within the group.
Sequence coverage Exp1_C (%)	MaxQuant	Percentage of the sequence that is covered by the identified peptides in this sample of the longest protein sequence contained within the group.
Sequence coverage Exp1_D (%)	MaxQuant	Percentage of the sequence that is covered by the identified peptides in this sample of the longest protein sequence contained within the group.
Sequence coverage Exp1_E (%)	MaxQuant	Percentage of the sequence that is covered by the identified peptides in this sample of the longest protein sequence contained within the group.
Sequence coverage Exp2_A (%)	MaxQuant	Percentage of the sequence that is covered by the identified peptides in this sample of the longest protein sequence contained within the group.
Sequence coverage Exp2_B (%)	MaxQuant	Percentage of the sequence that is covered by the identified peptides in this sample of the longest protein sequence contained within the group.
Sequence coverage Exp2_C (%)	MaxQuant	Percentage of the sequence that is covered by the identified peptides in this sample of the longest protein sequence contained within the group.
Sequence coverage Exp2_D (%)	MaxQuant	Percentage of the sequence that is covered by the identified peptides in this sample of the longest protein sequence contained within the group.
Sequence coverage Exp2_E (%)	MaxQuant	Percentage of the sequence that is covered by the identified peptides in this sample of the longest protein sequence contained within the group.
Razor + unique peptides Exp1_A	MaxQuant	Number of razor + unique peptides (distinct peptide sequences)
Razor + unique peptides Exp1_B	MaxQuant	Number of razor + unique peptides (distinct peptide sequences)
Razor + unique peptides Exp1_C	MaxQuant	Number of razor + unique peptides (distinct peptide sequences)
Razor + unique peptides Exp1_D	MaxQuant	Number of razor + unique peptides (distinct peptide sequences)
Razor + unique peptides Exp1_E	MaxQuant	Number of razor + unique peptides (distinct peptide sequences)
Razor + unique peptides Exp2_A	MaxQuant	Number of razor + unique peptides (distinct peptide sequences)
Razor + unique peptides Exp2_B	MaxQuant	Number of razor + unique peptides (distinct peptide sequences)
Razor + unique peptides Exp2_C	MaxQuant	Number of razor + unique peptides (distinct peptide sequences)
Razor + unique peptides Exp2_D	MaxQuant	Number of razor + unique peptides (distinct peptide sequences)
Razor + unique peptides Exp2_E	MaxQuant	Number of razor + unique peptides (distinct peptide sequences)
Ratio H/L normalized Exp1_A	MaxQuant	Normalized ratio between two heavy and light label partners. The median of the total ratio population was shifted to 1.
Ratio H/L normalized Exp1_B	MaxQuant	Normalized ratio between two heavy and light label partners. The median of the total ratio population was shifted to 1.
Ratio H/L normalized Exp1_C	MaxQuant	Normalized ratio between two heavy and light label partners. The median of the total ratio population was shifted to 1.
Ratio H/L normalized Exp1_D	MaxQuant	Normalized ratio between two heavy and light label partners. The median of the total ratio population was shifted to 1.
Ratio H/L normalized Exp1_E	MaxQuant	Normalized ratio between two heavy and light label partners. The median of the total ratio population was shifted to 1.
Ratio H/L normalized Exp2_A	MaxQuant	Normalized ratio between two heavy and light label partners. The median of the total ratio population was shifted to 1.
Ratio H/L normalized Exp2_B	MaxQuant	Normalized ratio between two heavy and light label partners. The median of the total ratio population was shifted to 1.
Ratio H/L normalized Exp2_C	MaxQuant	Normalized ratio between two heavy and light label partners. The median of the total ratio population was shifted to 1.
Ratio H/L normalized Exp2_D	MaxQuant	Normalized ratio between two heavy and light label partners. The median of the total ratio population was shifted to 1.
Ratio H/L normalized Exp2_E	MaxQuant	Normalized ratio between two heavy and light label partners. The median of the total ratio population was shifted to 1.
Identified peptides	MaxQuant	Identified peptides of the leading razor protein.
Abundance ratio for the intracellular part (Qarip)	Qarip	Ivankov DN, Bogatyreva NS, Honigschmid P, Dislich B, Hogl S, Kuhn PH, Frishman D, Lichtenthaler SF (2013) QARIP: a web server for quantitative proteomic analysis of regulated intramembrane proteolysis. Nucleic Acids Res 41: W459-64
MW theor. (Da)	MaxQuant	Molecular weight of the leading protein sequence contained in the protein group.

## Sheet: Mass table
Entry	Gene names	Mass
P35149	spoIVA spoVP BSU22800	55,175
P12425	glnA BSU17460	50,278
P13801	spoIIGA BSU15310	34,857
O34507	prkC yloP BSU15770	71,866
O34483	hprK ptsK yvoB BSU35000	34,702
O35002	ctpB yvjB BSU35240	52,798
P28628	sipS BSU23310	21,047
P54716	glvA glv-1 glvG malA BSU08180	50,514
O31616	thiO goxB yjbR BSU11670	40,937
P27623	tagD BSU35740	15,272
P39641	bacD ywfE BSU37710 ipa-83d	52,267
P14193	prs BSU00510	34,868
P37887	cysK BSU00730	32,820
O08336	cypB cyp102A3 yrhJ BSU27160	118,676
P10943	hutP BSU39340	16,196
O08394	cypD cyp102A2 yetO yfnJ BSU07250	119,468
O31611	yjbM BSU11600	24,704
P09339	citB BSU18000	99,334
Q45493	rnjA ykqC BSU14530	61,517
P39633	rocG gudA yweB BSU37790 ipa-75d	46,553
P16655	divIB dds BSU15240	30,167
P42293	abn2 J3A yxiA BSU39330	52,607
O31691	glcT ykwA BSU13880	32,755
P17896	spoIVB BSU24230	46,075
O34530	rsgA cpgA engC yloQ BSU15780	33,797
O31774	rny ymdA BSU16960	58,919
O06005	aapA BSU27090	51,018
P96618	acpS ydcB BSU04620	13,718
O34847	accA BSU29200	36,334
C0SP93	accD yttI BSU29210	32,035
O34591	acoB yfjJ BSU08070	36,845
P45867	acdA acd BSU37170	41,446
P39758	abh ylxT yzaA BSU14480	10,256
P49787	accC1 accC yqhX BSU24340	49,452
P94378	yxlJ BSU38620	22,124
O05413	yrpB BSU26800	38,069
P17585	aadK BSU26790	33,908
P12013	gntZ BSU40080	51,983
P80859	gndA yqjI BSU23860	51,775
O34499	pgl ykgB BSU13010	38,411
O07587	yhdR BSU09570	43,888
O31550	acoC yfjI BSU08080	42,886
Q7PC63	acpK BSU17130	9,252
P37878	alkA BSU01800	35,634
P37877	ackA BSU29470	43,137
O31404	acoA yfjK BSU08060	36,069
P39062	acsA BSU29680	64,892
P54570	nudF yqkG BSU23610	20,980
P39067	acuC BSU29710	42,990
P71007	albE ywhO BSU37410	43,361
P19219	adaA BSU01810	24,299
P80239	ahpC BSU40090	20,627
P08495	lysC BSU28470	43,808
P71011	albA ywiA BSU37370	51,514
P71006	albF ywhN BSU37420	48,982
P70994	ywhB BSU37540	7,145
P68522	yorS BSU20270	20,417
P23478	addA BSU10630	141,087
P71073	adeR yukF BSU31920	49,020
O06012	adhB BSU26970	41,208
P80643	acpA acpP BSU15920	8,591
P39066	acuB BSU29700	24,352
O34645	melA BSU30300	49,264
P08874	abrB cpsX BSU00370	10,773
P45857	mmgC yqiN BSU24150	40,941
O31551	acoR yfjG yzcB BSU08100	67,160
P53001	aspB BSU22370	43,088
O34544	accC2 accC yngH BSU18240	49,087
O34421	yngJ BSU18260	40,919
O35031	acyP AcP yflL BSU07640	10,318
P39761	adeC ade yzaD BSU14520	62,892
O34508	ykfB BSU12980	39,473
P94417	yclM BSU03790	49,825
Q8RKH4	albD	49,619
Q8RKH1	albG	26,383
P71009	albC ywhQ BSU37390	27,233
P50846	kdgA BSU22100	20,865
O32137	allB pucH yunH BSU32410	48,331
Q45068	alsT BSU18120	50,300
P39762	ampS BSU14450	45,798
Q7WY63	antE BSU25220	11,296
P39065	acuA BSU29690	24,333
P19220	adaB BSU01820	20,124
C0SPA5	adhA BSU27010	37,806
Q04795	dapG lssD BSU16760	42,948
P71008	albD ywhP BSU37400	49,517
P42236	ycbD BSU02470	52,415
O06478	yfmT BSU07350	53,321
Q04777	alsD BSU36000	28,799
P71010	albB ywhR BSU37380	6,116
P46329	aldX yxaS yxbE BSU39860 VE7FR	49,571
P94358	aldY yxkE BSU38830	52,821
O34518	amyC BSU30290	30,375
P00691	amyE amyA BSU03040	72,378
Q04778	alsR BSU36020	34,333
P71005	albG ywhM BSU37430	26,335
O34660	dhaS BSU19310	53,882
P10725	alr1 alr dal BSU04640	43,265
P23477	addB BSU10620	134,645
O06008	adhR yraB BSU27000	16,416
Q8RKH3	albE	43,300
Q8RKH2	albF	49,068
P39616	ywdH BSU37960 ipa-58r	50,679
Q07429	nrgA amtB BSU36510	42,733
O34706	amyD BSU30280	34,163
P13243	fbaA fba fba1 tsr BSU37120	30,401
P96581	amj ydaH BSU04230	29,447
P94525	araD BSU28780	25,686
P68729	argB BSU11210	27,724
P17893	argR ahrC BSU24250	16,832
P39912	aroA BSU29750	39,539
P94575	pucI ywoE BSU36470	53,982
P94494	alr2 yncD BSU17640	43,648
P42065	appF BSU11370	37,086
P94529	araP yseD BSU28740	35,035
P96711	araR araC yvbS BSU33970	40,488
P36839	argD BSU11220	40,978
P42063	appC BSU11400	33,420
O34443	apt BSU27610	18,875
P96710	araE yvbR BSU33960	50,411
O32204	yvsH BSU33330	50,258
P46910	arfM BSU37290	18,136
P23715	argC BSU11190	37,960
P94524	araB BSU28790	61,010
P94528	araN yseC BSU28750	48,674
O31788	aprX BSU17260	47,906
P36843	argJ BSU11200	43,277
O32149	pucF yurH BSU32530	45,520
P54983	amhX BSU03010	41,591
P94523	araA BSU28800	56,122
O32106	pepA yuiE BSU32050	53,658
P42064	appD BSU11360	36,311
Q07683	ansR BSU23590	13,231
P50863	salA mrp rec233 ybaL ybxI BSU01540	38,639
P42062	appB BSU11390	35,278
P39138	rocF BSU40320	32,154
O34858	argH BSU29440	51,929
P31102	aroB BSU22700	40,817
P42061	appA BSU11381/BSU11382 BSU11380	61,917
P54517	yqhS BSU24470	16,431
P45947	arsC yqcM BSU25780	15,595
P42113	asnH yxaN BSU39920 S14NR VE7AR	85,932
P20691	aroA aroE BSU22600	45,240
P94526	araL yseA BSU28770	29,315
P94530	araQ yseE BSU28730	31,846
P54535	artP yqiX BSU23980	28,312
P19080	aroH BSU22690	14,517
P54420	asnB asn BSU30540	72,666
P31104	aroC aroF BSU22710	42,806
P26899	ansB BSU23570	52,504
P54374	aroE aroD BSU25660	30,608
P37944	aroK aroI BSU03150	21,923
P45949	arsR yqcJ BSU25810	12,287
P54536	artQ yqiY BSU23970	23,898
O34482	ansZ yccC BSU02690	40,103
O34347	argG BSU29450	44,817
P35146	aroD aroC BSU23080	28,132
P96677	aseR ydeT BSU05330	13,088
P39639	bacB ywfC BSU37730 ipa-81d	26,840
P39642	bacE ywfF BSU37700 ipa-84d	43,417
O31762	ymfD ymfE BSU16825 BSU16820 BSU16830	43,675
P37809	atpD BSU36810	51,420
O07923	azlD yrdI BSU26700	11,970
P54537	artM yqiZ BSU23960	26,950
O05272	asnO yisO yucB BSU10790	70,714
P37808	atpA BSU36830	54,598
P37812	atpC BSU36800	14,209
P37816	atpI BSU36880	14,487
O07942	azlC yrdH BSU26710	28,366
Q8KWT5	bacB	26,732
Q8KWT4	bacC	27,293
O34951	bceR barA ytsA BSU30400	26,867
O34431	yloB BSU15650	97,293
P37811	atpH BSU36840	19,982
P37814	atpF BSU36850	19,208
P37810	atpG BSU36820	31,655
P45946	arsB yqcL BSU25790	38,312
P26900	ansA BSU23580	36,455
O07002	yveA BSU34470	56,989
P37813	atpB BSU36870	27,054
O34741	bceB barD ytsD BSU30370	72,186
P53557	bioB BSU30200	36,927
P0CI75	birA BSU22440	36,182
P42982	bshA jojH ypjH BSU22460	41,979
P42981	bshB1 jojG ypjG BSU22470	26,264
O34788	bdhA ydjL BSU06240	37,341
O31984	bhlB yomA BSU21430	10,120
O31777	kbl BSU17000	43,284
P53554	bioI CYP107H BSU30190	44,865
O32104	bioYB yuiG BSU32030	21,538
P33449	bmr bmr1 BSU24010	42,232
P39074	bmrU BSU24000	32,441
O32218	bdbD yvgV BSU33480	24,905
O32102	besA yuiI BSU32010	32,439
P53556	bioF BSU30220	42,581
E8VHU4	bioW BSn5_05960	29,527
O32099	yueD BSU31840	27,109
P37500	yybD BSU40680	16,564
Q8KWT6	bacA	23,022
C0HJE5		1,618
P94571	bcrC ywoA BSU36530	21,723
P54157	bcsA BSU22050	40,713
Q8KZM8	bioD	25,188
P39824	penP BSU18800	33,446
P39909	bltD bmr2D bmtD BSU26600	17,838
O07529	azr yhdA BSU09340	18,904
Q8KWT2	bacE	43,191
P68569	bdbA yolI BSU21460	16,182
O07920	azlB yrdG BSU26720	17,464
P49786	accB fabE yqhW BSU24350	17,229
O31983	bhlA yomB BSU21420	8,380
O07620	bioY yhfU BSU10370	20,010
O35022	azoR1 yocJ BSU19230	22,977
O32224	azoR2 yvaB BSU33540	23,272
Q9R9H8	bbmA	68,700
O31529	yesZ BSU07080	74,099
O07012	ganA galO lacA yvfN BSU34130	77,499
P39638	bacA ywfB BSU37740 ipa-80d	23,326
P39644	bacG ywfH BSU37680 ipa-86r	28,022
O35044	bceS barB ytsB BSU30390	38,765
Q8KZM7	bioB	36,880
O34697	bceA barC ytsC BSU30380	28,234
P42973	bglA BSU40110	54,841
P40740	bglH BSU39260 N17D	53,289
P37815	atpE BSU36860	7,094
Q8KWT3	bacD	52,166
O06988	bbmA yvdF BSU34620	68,722
P24282	bofA BSU00230	8,964
Q796Y8	ygaF bcp BSU08720	18,109
O32217	bdbC yvgU BSU33470	15,714
P71016	gbsA BSU31060	53,666
P42403	bglC yckE BSU03410	55,140
C0H419	yngHB BSU18239	8,041
P82243		5,464
P39842	bltR bmr2R bmtR BSU26580	32,173
P94499	brnQ yrdJ BSU26690	47,006
P53559	bioW BSU30240	29,630
P96712	bmr3 mdr BSU03070	55,689
P52035	bsaA BSU21900	18,256
O31857	bshB2 yojG BSU19460	25,577
P24469	cccA BSU25190	12,766
P53555	bioK bioA BSU30230	50,112
E0U174	birA BSUW23_11005	36,123
P39640	bacC ywfD BSU37720 ipa-82d	27,080
P39643	bacF ywfG BSU37690 ipa-85d	44,703
P68571	bdbB yolK BSU21440	17,139
P53558	bioD BSU30210	25,160
O31982	blyA yomC BSU21410	39,629
O06967	bmrA yvcC BSU34820	64,519
P55342	bshC yllA BSU15120	62,668
P54532	buk yqiU BSU24070	39,763
O32219	cadA yvgW BSU33490	75,405
P54721	catE yfiE BSU08240	31,565
P96736	capB pgsB ywsC BSU35900	44,017
Q8KZM9	bioF	40,446
E0TXE1	bioW BSUW23_14650	29,460
P39075	bmrR bmr1R BSU24020	32,582
O05391	bofC BSU27750	19,296
O34545	braB BSU29600	46,609
P39843	blt bmr2 bmt BSU26590	43,424
P25152	ywaD BSU38470 ipa-8r	49,450
C0H3U9	bsdD BSU03651 BSU03650	8,569
O32150	bsn yurI BSU32540	32,094
P94403	bsdA yclA BSU03620	32,987
P18185	carB cpaB BSU11240	112,798
P40408	btr ybbB yzbC BSU01640	60,763
P96738	capA pgsA ywtB BSU35880	42,760
P96737	capC pgsC ywtA BSU35890	16,303
P26901	katA kat kat-19 BSU08820	54,791
P42234	katE katB BSU39050 N15D	77,480
P25994	pyrAB BSU15520	117,650
P94388	cah BSU03180	35,807
P36838	carA cpaA BSU11230	39,083
P94377	katX yxlI BSU38630	62,364
P25993	pyrAA BSU15510	40,119
P54720	catD yfiD BSU08230	14,419
P37517	ccpB yyaG BSU40870	34,847
P42093	cgeE cgeBC BSU19750	29,562
P42092	cgeD cgeBB BSU19760	50,071
O32253	cggR yvbQ BSU33950	37,382
O07921	csn BSU26890	31,497
P42977	cca papS ypjI BSU22450	45,452
P42091	cgeC cgeBA BSU19770	11,382
P45710	ccdC yneJ yoxI BSU17950	18,126
O31752	cdsA BSU16540	30,211
O31854	cdaS dacB yojJ BSU19430	22,927
P19079	cdd BSU25300	14,854
O34994	ccpN yqzB BSU25250	23,870
Q45589	cdaA ybbP BSU01750	30,547
Q08432	patB BSU31440	42,789
O34659	cdaR ybbR BSU01760	52,907
P50848	ypwA BSU22080	58,175
P45709	ccdB yneI yoxH BSU17940	13,536
P25144	ccpA alsA amyR graR BSU29740	36,940
O34351	yvmC BSU35070	28,507
O32085	cdoA yubC BSU31140	18,127
P45706	ccdA BSU17930	26,007
P28598	groL groEL mopA BSU06030	57,425
P39070	clpQ codW hslV BSU16150	19,478
P71040	clsA ywnE BSU36590	55,866
P29072	cheA cheN BSU16430	74,812
P39119	citA BSU09440	40,952
P55069	citM yflO BSU07610	45,830
P39778	clpY codX hslU BSU16160	52,586
P40403	cheC ylxJ BSU16450	23,049
P37599	cheV BSU14010	34,634
P24072	cheY cheB BSU16330	13,310
P45860	ywiE BSU37240	58,248
O34840	chaA yfkE BSU07920	37,522
P39802	cheW BSU16440	17,505
P39591	cidA ywbH BSU38320 ipa-23r	14,261
P37571	clpC mecB BSU00860	90,119
O31673	clpE BSU13700	77,906
P42090	cgeB cgeAB BSU19790	36,770
Q05522	cheB cheL BSU16420	38,664
P40404	cheD ylxK BSU16460	18,008
P28599	groS groES mopB BSU06020	10,176
O34427	citS yflR BSU07580	59,891
P42089	cgeA cgeAA BSU19780	14,158
P94363	cimH yxkJ BSU38770	48,339
P46323	cinA ymfO yzlB BSU16930	45,538
O34797	coaD ylbI BSU15020	18,179
P39145	comFA comF1 BSU35470	52,566
O32437	comZ BSU11310	7,214
P42308	citN citH yxiQ BSU39060 N15CR	45,300
P39127	citR BSU09430	33,667
P80244	clpP yvdN BSU34540	21,682
P45865	clsB ywjE BSU37190	45,842
P54556	coaA yqjS BSU23760	36,640
O35033	coaBC yloI BSU15700	43,978
P31105	cheR BSU22720	29,952
P14205	yuxO comA2 comAB BSU31670	13,681
P25955	comGC comG3 BSU24710	10,850
P45453	comX BSU31700	6,518
O32220	copA yvgX BSU33500	85,912
O34656	cotI ytaA BSU30920	41,245
P39120	citZ citA2 BSU29140	41,729
P50866	clpX BSU28220	46,350
P39779	codY BSU16170	29,013
P25956	comGD comG4 BSU24700	16,009
O32049	comN yrzD BSU27660	11,586
Q99027	comP BSU31690	89,309
P17867	cisA spoIVCA BSU25770	57,455
O34534	citT yflQ BSU07590	25,410
O06738	comB yitC BSU10940	24,661
P39694	comEA comE1 BSU25590	21,769
P39147	comFC comF3 BSU35450	26,414
P40396	comK BSU10420	22,430
P37564	coaX coaA yacB BSU00700	28,576
P0CY51	comX	6,684
O32221	copZ yvgY BSU33510	7,338
P96698	cotP ydfT BSU05550	17,048
O34932	coaE ytaG BSU29060	22,013
P25954	comGB comG2 BSU24720	37,057
P25957	comGE comG5 BSU24690	13,271
P80355	comS BSU03500	5,244
P0CY50	comX	6,684
P07789	cotB BSU36050	42,971
Q45538	cotJC BSU06910	21,696
P54507	tasA cotN yqhF BSU24620	28,305
P39696	comER comE4 comED BSU25600	30,239
P07790	cotC BSU17700	8,817
P46915	cotSA ytbA ytxN BSU30910	42,912
P24012	ctaE BSU14910	23,266
O08469	cypA CYP107J1 yrdE BSU26740	47,385
Q08310	cotW BSU11770	12,336
O31652	ctaB1 ctaO BSU12080	35,638
O31604	coiA yjbF BSU11530	43,690
P39695	comEC comE3 BSU25570	86,701
P25959	comGG comG7 BSU24670	14,540
P33690	comQ BSU31710	34,218
P39801	cotG BSU36070	23,957
O06996	cotR yvdO BSU34530	35,357
O07590	crcB1 yhdU BSU09600	12,448
O06976	crh yvcM BSU34740	9,327
P14204	comA comA1 comAA BSU31680	24,129
P23261	cotF BSU40530	18,725
P24009	ctaB2 BSU14880	33,946
P46914	cotS BSU30900	41,084
P24011	ctaC BSU14890	40,095
P24013	ctaF BSU14920	12,620
O07591	crcB2 yhdV BSU09610	13,906
P96614	cshA ydbR BSU04580	55,330
P54475	cshB yqfR BSU25140	50,027
P25953	comGA comG1 BSU24730	40,459
P25958	comGF comG6 BSU24680	14,281
P14016	cotE BSU17030	20,977
Q45058	cotM yneL BSU17970	15,222
Q08312	cotZ BSU11740	16,534
P24010	ctaD BSU14900	69,028
P39146	comFB comF2 BSU35460	10,976
P40948	corA yqhC yqxL BSU24740	37,708
Q45537	cotJB BSU06900	10,220
P11863	cotT BSU12090	10,131
P27632	cyp109 BSUW23_09845	45,846
P07791	cotD BSU22200	8,840
Q45536	cotJA BSU06890	9,739
P94446	coxA yrbB BSU27830	22,117
O31700	cse15 yknT BSU14250	37,669
O32192	cssR BSU33010	26,212
O32222	csoR yvgZ BSU33520	11,475
P32081	cspB cspA BSU09100	7,365
O34360	cwlK ycdD BSU02810	19,113
O34594	cccB BSU35270	11,928
P37953	csbA BSU35180	8,464
Q45539	csbB yfhN BSU08600	37,729
O05390	csbX BSU27760	47,803
P37568	ctsR yacG BSU00830	17,744
O07009	cycB yvfK BSU34160	45,543
P94367	cydD yxkN BSU38730	64,510
P12946	ctaA BSU14870	34,085
O34329	ctaG BSU14930	34,069
P14194	ctc BSU00520	22,056
O31852	cwlS yojL BSU19410	44,235
Q45535	cotH ywrH BSU36060	42,813
O31622	cotO yjbX BSU11730	25,593
Q08311	cotY BSU11750	17,884
P39158	cspC BSU05120	7,255
P51777	cspD BSU21930	7,309
P33911	csrA yviG BSU35370	8,136
P42249	cwlJ ycbQ BSU02600	16,463
P07788	cotA pig BSU06300	58,499
Q08309	cotV BSU11780	14,227
P37584	csaA BSU19040	11,907
P54379	csgA BSU02070	9,838
O32193	cssS yvqB BSU33020	52,097
P32393	comEB comE2 BSU25580	20,969
Q08313	cotX BSU11760	18,601
P46333	csbC yxcC BSU39810 SS92BR	50,140
P81095		1,360
O34527	cymR yrzC BSU27520	15,255
O31440	cypC CYP152A1 BSU02100	48,109
O06735	yisZ BSU10910	22,304
P08750	dacA BSU00100	48,636
P39844	dacC pbp BSU18350	52,891
O32114	dapF yutL BSU32170	30,871
P40767	cwlO yvcE yzkA BSU34800	51,033
O31844	czrA yozA BSU19120	12,379
P35150	dacB BSU23190	43,081
P38422	dacF BSU23480	43,297
P23630	lysA lys BSU23380	48,574
O34577	cysC ylnC BSU15600	22,544
P96602	dctR ydbG BSU04460	25,539
P96601	dctS ydbF BSU04450	59,942
P32395	hemE BSU10120	39,647
P70964	csbD ywmG BSU36670	6,793
P94496	cse60 yteV BSU30080	6,900
P94532	cstA BSU28710	64,333
O34666	ctpA orfRM1 BSU19590	51,149
O34926	cypX cyp134 cypB BSU35060	45,473
Q06750	cysE cysA BSU00930	24,143
P94498	cysH BSU15570	26,975
O07586	cueR yhdQ BSU09560	16,395
P54450	cwlH yqeE BSU25710	27,571
P94366	cydC yxkM BSU38740	62,806
O32214	cysJ yvgR BSU33440	67,259
O34916	ykuR dapL BSU14190	41,557
P08821	hupA dbpA hbs hbsU BSU22790	9,884
O32213	cysI yvgQ BSU33430	64,810
P94497	csk22 yobW BSU19110	21,295
Q02113	lytB cwbA BSU35630	76,729
Q06320	cwlC BSU17410	27,146
P94364	cydA yxkK BSU38760	52,293
P94365	cydB yxkL BSU38750	37,861
O06737	yitB BSU10930	27,671
P24808	cwlA BSU25900	29,958
P96600	dctB ydbE BSU04440	39,862
P46353	drm yqkN BSU23500	44,019
O31502	dagK dgkB yerQ BSU06720	33,337
Q04796	dapA BSU16770	31,042
P42976	dapB BSU22490	29,488
O34981	dapH ykuQ BSU14180	24,961
P68573	hup2 yonN BSU21050	9,852
P42305	dbpA deaD yxiN BSU39110 SS8E	54,048
Q99039	degQ amyB sacQ BSU31720	5,546
P32436	degV yviA BSU35480	31,580
P50743	der engA yphC BSU22840	48,770
Q45495	defB ykrB BSU14560	20,656
P45744	dhbC BSU31990	43,436
P12310	gdh BSU03930	28,090
O34653	des desA yocE BSU19180	40,708
P37530	dgk yaaG BSU00150	24,145
Q04797	asd BSU16750	37,847
O07084	czcD yrdO BSU26650	34,163
P96603	dctA dctP ydbH BSU04470	45,441
O07085	czcO trkA yrdP BSU26640	39,065
P71025	czcR czcD yrdQ BSU26630	32,667
O34476	ytkP BSU29970	33,066
O07597	dat yheM BSU09670	31,182
P96612	ddl ddlA BSU04560	39,131
P50864	cwlD BSU01530	27,006
P39647	cysL ywfK BSU37650 ipa-89d	34,190
P68730	degR prtR	7,109
P68731	degR prtR BSU21940	7,109
P71054	epsE yveO BSU34330	32,147
P39115	expZ BSU05610	62,738
P94550	etfB BSU28530	28,517
Q45597	fbp yydE BSU40190	74,493
O07600	fabHB fabH2 yhfB BSU10170	35,424
O32177	fadA yusK BSU32830	41,123
P71057	epsH yveR BSU34300	39,809
O32176	fadE yusJ BSU32820	65,336
P71055	epsF yveP BSU34320	42,623
P71063	epsM yvfD BSU34240	22,483
P71065	epsO yvfF BSU34220	37,275
P13956	ermC'	28,907
P37957	estA lip lipA BSU02700	22,791
O34746	fabHA fabH fabH1 yjaX BSU11330	33,732
P94551	etfA BSU28520	34,541
P71052	epsC yveM BSU34350	66,266
P71059	epsJ yveT BSU34280	39,945
O32232	est yvaK BSU33620	28,193
P54521	xseA yqiB BSU24300	51,048
P39581	dltA dae BSU38500 ipa-5r	55,809
P37469	dnaC BSU40440	50,576
P37947	degA BSU10840	36,663
P39071	dhbA entA BSU32000	27,454
P19582	hom tdm BSU32260	47,494
P21880	pdhD aceD citL BSU14610	49,733
P39579	dltC BSU38520 ipa-3r	9,009
P05648	dnaA dnaH BSU00010	50,859
P94462	defA def yloK BSU15720	17,775
P45745	dhbF BSU31960	263,770
P54533	bfmBC yqiV BSU24060	50,436
P39580	dltB BSU38510 ipa-4r	46,736
P13800	degU iep BSU35490	25,867
P39140	deoR yxxC BSU39430	35,253
O34723	desR yocG BSU19200	22,177
P28822	sul BSU00770	31,002
Q06004	gutB BSU06150	38,390
Q08352	ald spoVN BSU31930	39,684
P54531	yqiT BSU24080	39,992
O34324	acoL yfjH BSU08090	48,853
P08064	sdhC BSU28450	22,931
P06567	dnaI ytxA BSU28980	36,114
P17820	dnaK BSU25470	66,002
P39813	dprA smf BSU16110	32,935
Q02886	dinB BSU05630	19,904
P54394	dinG BSU22400	106,032
P71021	divIVA ylmJ BSU15420	19,341
Q04809	dpaA spoVFA BSU16730 orfY	31,948
O34925	deoD punB BSU19630	25,378
O34757	desK yocF BSU19190	42,673
P40871	dhbE entE BSU31980	59,928
P39578	dltD BSU38530 ipa-2r	44,809
P37529	dck dak yaaF BSU00140	25,444
P13799	degS sacU BSU35500	44,958
P39121	deoC dra BSU39420	23,261
P45743	dhbB BSU31970	35,107
P80869	ycdF BSU02830	27,776
P42974	ahpF ndh BSU40100	54,874
P37573	disA comY orf6 yacK BSU00880	40,734
P07908	dnaB BSU28990	54,890
P39787	dnaD BSU22350	27,639
P39577	dltE BSU38540 ipa-1r	28,273
P37567	dus1 yacF BSU00810	37,066
P55340	ecsB prsT yhaC BSU10050	47,300
P37471	divIC divA BSU00620	14,721
P17631	dnaJ BSU25460	41,045
O31498	ligA lig yerG BSU06620	74,876
P96578	ydaE BSU04200	19,252
P26906	dppE dciAE BSU12960	61,819
P54545	dinB1 yqjH BSU23870	47,006
P26902	dppA dciAA BSU12920	30,159
P05649	dnaN dnaG BSU00020	42,103
P0CW80	ebrA BSU17300	11,349
P40735	ecfA cbiO1 ybaD ybxA BSU01450	31,459
O34996	polA BSU29090	99,092
O34623	dnaE BSU29230	125,350
P09122	dnaX dnaH BSU00190	62,763
P26903	dppB dciAB BSU12930	34,056
P26904	dppC dciAC BSU12940	35,803
P54560	dinB2 yqjW BSU23710	45,944
O32042	dtd yrvI BSU27590	16,023
P05096	dnaG dnaE BSU25210	68,736
P26905	dppD dciAD BSU12950	36,681
Q04810	dpaB spoVFB BSU16740 orfX	21,869
P13267	polC dnaF mutI BSU16580	162,663
P11045	dfrA BSU21810	19,176
P49778	efp yqgF yqhU BSU24450	20,468
O31546	dus2 yfjN BSU08030	36,990
P06630	eag ykvC BSU13650	16,429
P39597	efeN ywbN BSU38260 ipa-29d	45,693
P39596	efeM ywbM BSU38270 ipa-28d	42,796
P96621	ndoAI mazE BSU04650	10,547
P55339	ecsA prsT yhaD BSU10040	27,722
P55341	ecsC prsT yhaB BSU10060	26,712
P39788	nth jooB ypoB BSU22340	25,000
O31753	dxr yluB BSU16550	42,537
P94522	abnA BSU28810	35,446
P39595	efeU ywbL BSU38280 ipa-27d	52,388
P80868	fusA fus BSU01120	76,617
P80700	tsf BSU16500	32,354
P70972	ecfT ybaF BSU01470	29,784
P54523	dxs yqiE BSU24270	69,559
P37869	eno BSU33900	46,581
P0CW82	ebrB BSU17290	12,324
P33166	tuf tufA BSU01130	43,593
P71053	epsD yveN BSU34340	43,571
P71056	epsG yveQ BSU34310	42,555
P71058	epsI yveS BSU34290	41,509
P70970	ecfAB cbiO2 ecfA' ybaE BSU01460	30,578
P54476	nfo yqfS BSU25130	33,069
Q795J3	epsN yvfE BSU34230	42,924
P71060	epsK yvfA/yvfB BSU34265 BSU34270/BSU34260	55,055
P54522	xseB yqiC BSU24290	9,631
P38424	engB ysxC BSU28190	22,026
P42182	era bex yqfH BSU25290	34,074
P96622	ndoA mazF ydcE BSU04660	12,978
P71062	epsL yvfC BSU34250	23,078
Q79F14	estB lipB yfiP BSU08350	22,363
P54161	ypcP BSU22010	32,944
O34894	ezrA ytwP BSU29610	64,996
P54616	fabI yjbW BSU11720	27,874
O32178	fadN yusL BSU32840	87,085
P94548	fadR ysiA BSU28550	21,979
O34835	fapR ylpC BSU15880	21,400
P50727	fer ypbA BSU23040	8,870
Q9JMQ1	exuR yjmH BSU12370	37,381
O34456	exuT yjmG BSU12360	45,314
O34340	fabF yjaY BSU11340	44,005
P45866	fadF ywjF BSU37180	79,186
P40411	feuC BSU01610	36,090
P37454	exoA BSU40880	29,252
P94584	fabZ ywpB BSU36370	15,740
O34717	fadH ykuF BSU14060	27,126
O31724	ylmB thiQ BSU15350	47,153
O08335	fatR bscR yrhI BSU27170	22,214
P40409	feuA BSU01630	35,108
P96501	flgL yviD BSU35400	32,759
P96503	fliW yviF BSU35380	16,170
P35536	fliZ cheA BSU16340	24,871
P71019	fabD ylpE BSU15900	34,035
P71079	fabL yfhR ygaA BSU08650	27,178
P94549	fadB ysiB BSU28540	27,554
O34320	fadG ykuG BSU14071 BSU14070	64,006
P02968	hag BSU35360	32,626
P39810	flgK BSU35410	54,355
P39809	flgM BSU35430	10,000
P51831	fabG ylpF BSU15910	26,282
P37553	fin subA yabK BSU00540	8,848
P24500	flgB BSU16180	14,443
P23446	flgG flgE BSU16290	27,455
Q01960	flhF BSU16400	41,150
P23447	fliF BSU16210	59,300
P23452	fliL BSU16300	15,594
P35528	fliP cheC BSU16350	24,856
O34403	mutM fpg ytaE BSU29080	31,002
O07639	ftsW ylaO BSU14850	43,732
O34876	ftsX BSU35250	33,099
P24502	fliE BSU16200	11,577
P28264	ftsA BSU15280	48,192
Q07867	ftsL yllD ylxB BSU15150	13,073
P40410	feuB BSU01620	35,897
P23448	fliG BSU16220	38,191
P23453	fliM BSU16310	37,529
P39740	fliT BSU35320	13,537
P24073	fliY cheD BSU16320	41,052
Q05865	folC BSU28080	48,165
P07343	fumC citG BSU33040	50,532
P17865	ftsZ BSU15290	40,395
Q9F4F7	ffp sfp	25,974
P49938	fhuC BSU33290	29,955
P49937	fhuG BSU33300	36,155
P35538	flhB BSU16380	41,097
P23451	fliK BSU16270	53,533
P39739	fliS BSU35330	15,131
P54382	folD yqiA BSU24310	30,685
O32157	frlB yurP BSU32610	36,876
O34737	ykuN BSU14150	17,793
P24501	flgC BSU16190	16,258
P35620	flhA BSU16390	73,977
P39753	flhP yvyB BSU36390	29,503
P20487	fliJ cheF BSU16250	17,909
O31713	fruR BSU14380	27,817
P39756	fdhD narAA narQ BSU36710	29,290
Q795Y4	yrhE BSU27220	108,775
Q9R9J2	fenF	45,222
P37580	fhuD BSU33320	34,426
O34589	ykuP BSU14170	16,643
O31475	ycgT BSU03270	36,967
O05268	yumC BSU32110	36,841
P49936	fhuB BSU33310	40,720
P39738	fliD mrgB BSU35340	54,505
P35535	fliQ BSU16360	9,713
P50726	fmnP ribU ypaA BSU23050	20,553
P94427	gabT ycnG BSU03900	47,249
O07008	ganR lacR yvfJ BSU34170	37,462
P54378	gcvT yqhI BSU24570	39,807
P23449	fliH BSU16230	23,774
P23445	fliI BSU16240	47,338
P35537	fliR BSU16370	28,636
P94463	fmt yloL BSU15730	34,634
P28823	folB folA yacE BSU00780	13,517
O32153	frlD yurL BSU32570	30,986
P80241	yflT BSU07550	13,112
P94426	gabR ycnF BSU03890	55,166
P39575	galT BSU38190 ipa-36d	58,592
P71015	gbsR yuaC BSU31070	21,070
P80879	dps ytkB BSU30650	16,594
P55180	galE BSU38860	37,009
P39840	galM yoxA BSU18360	37,228
P42240	garD ycbH BSU02510	54,794
P46349	gabP BSU06310	51,085
O32261	ganP yvfL BSU34150	46,978
P54376	gcvPA yqhJ BSU24560	49,429
O31817	fosB yndN BSU17840	17,172
Q797E6	fra ydhG BSU05750	14,418
O34814	ftsE BSU35260	25,620
P37476	ftsH BSU00690	70,937
P94527	egsA araM yseB BSU28760	43,057
P46908	fnr BSU37310	27,218
P51835	ftsY srb BSU15950	36,343
P54574	fur yqkL BSU23520	17,428
P39752	flhO yvyA BSU36400	29,431
P80872	yocK BSU19240	18,831
P09124	gapA gap BSU33940	35,833
P54547	zwf yqjJ BSU23850	55,632
O06491	gatA yedB yerM BSU06680	52,664
P80875	yceD BSU02900	20,694
O34425	gapB BSU29020	37,476
P80860	pgi yugL BSU31350	50,543
P94428	gabD ycnH BSU03910	50,262
P39574	galK BSU38200 ipa-35d	43,521
O31458	gamA ybfT BSU02360	27,289
P49939	gerKA BSU03700	60,386
O06718	gerPD yisE BSU10690	6,269
O07013	ganB galA yvfO BSU34120	47,279
O07011	ganQ yvfM BSU34140	31,305
P54472	yqfO BSU25170	40,920
P11470	gerE BSU28410	8,588
P0CI73	glmS gcaA ybxD BSU01780	65,338
P19465	folE mtrA BSU22780	21,219
P37484	gdpP yybT BSU40510	74,325
P39569	gerBA BSU35800	53,962
O06720	gerPB yisG BSU10710	8,280
P94535	glcD ysfC BSU28680	50,936
P18158	glpD BSU09300	62,568
P54377	gcvPB yqhK BSU24550	54,427
P39124	glgD BSU30960	39,231
P40759	glnL ycbB yzgB BSU02450	35,711
O34677	glnQ BSU27430	27,168
P18157	glpK BSU09290	55,080
P30300	glpP glpP1 BSU09270	21,609
O31465	glsA1 glsA ybgJ BSU02430	36,187
O32174	gcvH yusH BSU32800	14,254
P07869	gerAB gerA2 BSU33060	41,459
P39620	gerQ ywdL BSU37920 ipa-62r	20,276
P46918	ggaB BSU35680	107,155
P37534	csfB gin yaaM BSU00240	7,439
P16450	gerD BSU01550	21,117
P94534	glcF ysfD BSU28690	49,205
O34671	glnM BSU27450	23,701
O06717	gerPE yisD BSU10680	14,814
O30509	gatB yerN BSU06690	53,553
P39570	gerBB BSU35810	41,650
P54422	ggt BSU18410	64,189
O06492	gatC yedA yerL BSU06670	10,859
O06719	gerPC yisF BSU10700	24,240
O07563	glcP glcT1 yhjI BSU10520	44,910
P40420	glcU ycxE BSU03920	30,892
P39125	glgA BSU30950	55,857
P71017	gbsB BSU31050	43,421
P94398	folE2 yciA BSU03340	34,564
P39072	gerM BSU28380	39,573
O06716	gerPF yisC BSU10670	7,248
P49941	gerKC BSU03710	45,836
O06721	gerPA yisH BSU10720	7,541
P46917	ggaA BSU35690	53,148
P94591	glcR ywpI BSU36300	28,821
P39122	glgC BSU30970	42,603
P18156	glpF BSU09280	28,735
P39773	gpmI pgm BSU33910	56,309
O34563	glnH BSU27440	29,756
O06974	mgfK yvcK BSU34760	34,687
P07870	gerAC gerA3 BSU33070	42,392
P07868	gerAA gerA1 BSU33050	53,810
P63186	ggt	64,070
P54495	glcK yqgR BSU24850	33,604
O34824	glmM ybbT BSU01770	48,433
P14192	glmU gcaD tms tms-26 BSU00500	49,610
P37582	glnR BSU17450	15,832
P37965	glpQ ybeD BSU02130	32,959
P37948	glpT ybeE BSU02140	49,802
O34606	glnP BSU27460	24,165
O31464	glnT ybgH BSU02420	51,584
O07637	glsA2 ylaM BSU14830	34,012
O34399	gltB BSU18440	54,862
P20668	gltC BSU18460	34,047
Q03224	glpX ywjI BSU37090	33,951
P54717	glvR yfiA BSU08190	29,298
P42100	glxK yxaA BSU40040 S14A	39,400
P39571	gerBC BSU35820	42,469
P49940	gerKB BSU03720	41,770
Q7WY67	gerT yozR BSU19490	18,542
P39118	glgB BSU30980	73,665
E0U070	glmS BSUW23_00920	65,339
P40758	glnK nrgB ycbA yzgA BSU02440	46,801
P54493	gluP yqgP BSU24870	56,462
P39148	glyA glyC BSU36900 ipc-34d	45,490
O05508	gmuD bglD ydhP BSU05840	54,334
P37537	tmk yaaP BSU00280	23,866
P42959	sipU ycsB BSU04010	21,183
O32081	ktrB yubG BSU31100	48,437
P55910	lctP ycgC BSU03060	57,604
P13714	ldh lctE BSU03050	34,802
P37949	lepA yqeQ yqxB BSU25510	68,587
O32202	liaI yvqI BSU33130	13,381
P83878		1,535
O34398	ligd ykoU BSU13400	70,204
P94547	lcfA BSU28560	62,692
O07610	lcfB yhfL BSU10270	56,625
P37943	sipP	21,252
P94568	leuD BSU28250	23,022
P23914	levR BSU27080	105,833
P31080	lexA dinR BSU17850	22,849
O34851	ykfA BSU12970	34,596
P05645	leuB leuC BSU28270	39,844
O07536	khtU yhaU BSU09850	43,637
O31671	kinD ykvD BSU13660	56,704
P80885	pyk pykA BSU29180	62,174
Q08430	kinB BSU31450	47,812
O52951	tdk	22,221
Q03221	tdk BSU37060	21,450
Q9R5C6		2,858
O34859	ku ykoV BSU13410	35,065
O07534	khtS yhaS BSU09870	12,778
Q57350	sipP sipP40	21,568
P39667	nadR niaR yrxA BSU27890	19,928
P54550	namA yqjM BSU23820	37,584
P42436	nasE nasBD nirD BSU03290	11,895
P37585	murG BSU15220	39,936
O34674	murJ ytgP BSU30050	59,471
P49850	mutL BSU17050	70,431
Q9R9J0	mycB	612,337
P54455	nadD yqeJ BSU25640	22,157
P42437	nasF nasBE BSU03280	53,869
Q9R9I9	mycC	297,946
O05260	mrpC yufV BSU31620	12,285
P94360	msmX yxkG BSU38810	41,366
O31612	ppnKA nadF yjbN BSU11610	30,012
O05412	yrpC BSU26810	29,876
P40406	nagZ ybbD yzbA BSU01660	70,580
O34691	naiP yceI BSU02950	43,709
P96574	mtlR ydaA BSU04160	78,853
Q9KWZ1	nadA BSU27850	41,493
P40778	murC ytxF BSU29790	48,365
Q03523	murE BSU15180	54,326
P18579	murB ylxC BSU15230	32,808
P96613	murF ydbQ BSU04570	49,723
Q9R9J1	mycA	449,268
P96590	mutT BSU04330	16,398
O31584	mutY yfhQ BSU08630	41,963
P94424	nfrA2 ycnD BSU03860	27,868
O07552	nhaX yheK BSU09690	18,014
O07553	nhaC yheL BSU09680	48,053
O32212	nhaK yvgP BSU33420	75,228
P39605	nfrA1 nfrA ywcG BSU38110 ipa-43d	28,320
O34453	nos yflM BSU07630	41,903
O31875	nrdEB yojP yosN BSU20060	124,621
P38033	nifS iscS BSU27880	43,786
P50618	nrdI ymaA BSU17370	14,603
P96635	nicK ydcR BSU04870	40,944
P12669	nin comJ BSU03420	14,997
O07595	cobB yhdZ BSU09650	27,418
P39899	nprB BSU11100	59,336
P68524	nrdIB yosM BSU20070	14,655
Q06795	nusG BSU01010	20,126
O06994	malL yvdL BSU34560	66,081
O31855	norM yojI BSU19440	49,254
Q07428	nrgB BSU36520	12,822
O07564	ntdC yhjJ BSU10530	39,273
O31824	nrnB yngD BSU18200	46,446
O07567	ntdR yhjM BSU10560	37,687
P94368	nnrD yxkO BSU38720	29,870
O34600	nrnA ytqI BSU29250	35,084
O34313	yfkN BSU07840	159,706
P37524	noc yyaA BSU40990	32,795
P68735	nprE	56,522
P68736	nprE BSU14700	56,522
Q45549	nrdR ytcG BSU29000	17,913
O07573	nsrR yhdE BSU09380	16,609
Q45461	opuBB proW BSU33720	23,163
P37942	bfmBB bfmB bfmB2 BSU24030	45,837
O34709	opcR yvbF BSU33840	21,751
P24141	oppA spo0KA BSU11430	61,525
P37941	bfmBAB bfmB1b BSU24040	35,856
P23129	odhA citK BSU19370	106,278
P46922	opuAC BSU03000	32,215
P39775	opuBD proZ BSU33700	23,928
O06493	opuE yerK BSU06660	53,283
O07565	ntdB yhjK BSU10540	32,568
P54520	nusB yqhZ BSU24320	14,952
P21883	pdhC aceC BSU14600	47,539
P39141	nupC BSU39410	42,496
P32727	nusA BSU16600	41,725
O05242	yugT BSU31290	63,969
O34777	ohrR ykmA BSU13150	17,003
O07566	ntdA yhjL BSU10550	50,141
P12667	nucA comI BSU03430	16,259
P42983	nucB BSU25750	14,968
P37940	bfmBAA bfmB1a BSU24050	36,334
P20964	obg BSU27920	47,689
P46920	opuAA BSU02980	46,468
O34878	opuCB yvbD BSU33820	23,149
O34742	opuCD yvbB BSU33800	24,551
P42312	nupG yxjA BSU39020 N15HR	43,719
P28819	pabA trpG BSU00750	21,685
P28820	pabB pab BSU00740	53,251
P16524	patA uat BSU14000	43,536
P32959	pbpE BSU34440	51,437
P42086	pbuX ypaQ BSU22060	46,238
Q00777	proG ykeA yzcA BSU12910	30,203
P39793	ponA BSU22320	99,562
Q07868	pbpB BSU15160	79,320
P40750	pbpD BSU31490	70,659
P39784	xpf pcf ykxE BSU12560	20,091
O34928	pdaA yfjS BSU07980	30,069
O34944	ytjP BSU29980	51,053
Q45066	parC grlA BSU18100	91,321
P42971	pbpC ycsM yzsA BSU04140	74,406
Q796K8	pbpH ykuA BSU13980	79,348
P55179	pepT BSU38920	45,509
O07006	padC pad yveH BSU34400	19,077
P54470	yqfL BSU25240	30,349
P39142	pdp BSU39400	46,207
P37528	pdxT yaaE BSU00120	21,447
P21341	paiB yumE BSU32140	24,284
P52998	panC BSU22420	31,958
Q59192	parE grlB BSU18090	73,007
P38050	pbpF ponA BSU10110	79,265
P54541	yqjD BSU23920	55,475
P94443	padR yfiO BSU08340	21,222
P21340	paiA BSU32150	20,015
P52996	panB BSU22430	29,758
P39155	ywlE BSU36930 ipc-31d	16,785
P28618	pcp BSU02650	23,774
O07605	gltT yhfG BSU10220	45,920
P80240	greA BSU27320	17,272
P80873	ydaD BSU04190	31,082
P29727	guaA BSU06360	57,849
O05269	guaC yumD BSU32130	35,850
E0U0L7	gpsB BSUW23_10870	11,592
P0CI74	gpsB ypsB BSU22180	11,592
P80874	yhdN BSU09530	37,312
O34598	guaD gde BSU13170	17,156
P05652	gyrB novA BSU00060	71,504
O05509	gmuR ydhQ BSU05850	27,374
P12011	gntK BSU40060	57,169
P46919	gpsA glyC BSU22830	37,436
P15874	grpE BSU25480	21,683
P25148	gspA ywaG BSU38430 ipa-12d	33,522
P94501	gltR yrdL BSU26670	32,956
P22322	gpr BSU25540	40,283
P39812	gltA BSU18450	168,772
P39817	gltP BSU02340	44,615
P12012	gntP BSU40070	46,655
P10585	gntR BSU40050	28,279
P80876	yfkM BSU07850	18,863
P42101	yxaB BSU40030 S14B	39,764
P26907	gsiB BSU04400	13,798
P05653	gyrA cafB nalA BSU00070	92,099
P80870	yugI BSU31390	14,283
P80871	ywrO BSU35990	19,955
P30949	hemL hemK BSU28120	46,449
P04957	bglS bgl licS BSU39070 N15B	27,269
P07983	bglC gld	55,187
Q05852	gtaB BSU35670	33,070
P50735	gudB ypcA BSU22960	47,340
P42238	gudD ycbF BSU02490	50,749
O32210	yvgN BSU33400	31,663
O07621	hemAT yhfV BSU10380	48,767
P30950	hemB BSU28130	36,209
P21248	hemD BSU28140	29,114
P42237	gudP ycbE BSU02480	49,244
P80243		1,168
P80238	ydaG yzzA BSU04220	15,877
P71084	gsaB BSU08710	46,184
P10475	eglS bglC gld BSU18130	55,287
P23549	bglC	55,169
O34368	gutA ydjD BSU06160	51,752
P39143	gutR BSU06140	95,076
O31796	hfq ymaH BSU17340	8,514
P45856	mmgB yqiM BSU24160	31,394
P31112	hepS gerC1 gerCA hepA BSU22760	29,122
P16645	hemX BSU28160	32,051
O34565	hisH BSU34890	23,303
P17731	hisC hisH BSU22620	40,036
P28368	yvyD hpf yviI BSU35310 orf189	21,980
O34683	hisB BSU34900	21,549
P16618	hemA BSU28170	50,844
O34459	hisZ BSU34930	43,505
O32142	pucM yunM BSU32460	12,635
P37540	holB yaaS BSU00310	37,621
P31114	hepT gerC3 gerCC hepB BSU22740	39,516
P49852	hmp ane3 ykiA BSU13040	44,729
O31463	ybgG BSU02410	34,736
O34727	hisF BSU34870	27,294
O34411	hisK hisJ BSU29620	30,476
P54175	yplQ BSU21790	23,589
P29252	folK BSU00790	19,058
Q796V8	hemZ yhaV yhaW BSU09840	57,527
O34520	hisG BSU34920	23,621
O07513	hit yhaE BSU10030	16,298
O34912	hisI hisIE BSU34860	23,901
O32215	helD yvgS BSU33450	89,926
P16616	hemC BSU28150	34,838
P32396	hemH hemF BSU10130	35,348
P94478	hflX ynbA BSU17430	47,638
O34873	yngG BSU18230	32,644
O35006	hisA BSU34880	26,529
P38049	hmoB yhgC yixC BSU10100	18,828
P11065	hpr catA scoC BSU09990	23,713
Q8KZ92	hisC	40,050
O34651	hisD BSU34910	46,256
O31534	hmoA yetG BSU07150	12,573
P37472	hprT hpt BSU00680	20,239
P10944	hutH BSU39350	55,675
P25503	hutU BSU39360 EE57A	60,600
P94531	abfA BSU28720	57,034
P37565	hslO yacC BSU00710	31,811
O34358	htrA ykdA BSU12900	47,715
P42084	hutI BSU39370 EE57B	45,564
O31657	htpX ykrL BSU13490	32,865
P42406	hxlR BSU03470	14,104
P42405	hxlA yckG BSU03460	22,572
P25499	hrcA yqeS yqxE BSU25490	39,028
P94552	abf2 asd xsa BSU28510	56,475
P55872	infC BSU28870	19,732
P50740	fni idi ypgA BSU22870	37,221
O31461	ilvE ybgE BSU02390	39,676
P37252	ilvH ilvN BSU28300	18,925
P54457	rsfS yqeL BSU25620	13,299
P17889	infB BSU16630	78,622
P39126	icd citC BSU29130	46,418
P42087	hutM BSU39390 EE57D	51,624
P46208	htpG yxbB BSU39820 SS92A	72,258
P42068	hutG BSU39380 EE57C	35,064
Q9R9I1	htrB yvtA BSU33000	48,717
P37251	ilvB BSU28310	62,589
P39576	ilvK ywaA BSU38550 ipa-0r	40,292
P21879	guaB gnaB BSU00090	52,991
A7BJC5	iolB	30,778
P42420	iolJ fbaB yxdI BSU39670 B65C	31,372
P42419	iolI yxdH BSU39680 B65B	31,656
P46336	iolS yxbF BSU39780 SS92ER	35,168
P20458	infA BSU01390	8,214
P37946	ilvA BSU21770	46,701
P96630	immA ydcM BSU04810	19,401
P42417	iolF yxdF BSU39710 E83F	46,864
P26935	iolG idh BSU39700 E83G	38,351
P42415	iolD yxdD BSU39730 E83D	70,380
P11018	isp ispA BSU13190	33,849
P42416	iolE yxdE BSU39720 E83E	33,588
P46337	iolR BSU39770 SS92FR	28,405
P37550	ispE ipk yabH BSU00460	31,720
Q06756	ispF yacN BSU00910	17,126
P54482	ispG yqfY BSU25070	40,583
Q01620	jag BSU41030	23,162
P96629	int ydcL BSU04800	43,480
A7BJC4	iolA	53,461
O32223	iolW yvaA BSU33530	40,112
P40332	iolX yisS yucG yuxD BSU10850	37,484
O34599	iscS1 yrvO BSU27510	41,192
O31751	uppS yluA BSU16530	29,777
P94558	ysnA BSU28360	21,933
P16449	kbaA ybaM ybxC BSU01560	22,775
P04948	thrB BSU32240	33,324
P37253	ilvC BSU28290	37,458
P51785	ilvD BSU21870	59,500
Q04789	alsS BSU36010	62,004
P42414	iolC yxdC BSU39740 E83C	35,632
Q06755	ispD yacM BSU00900	25,843
P39804	ipi BSU11130	14,074
P50845	kdgK BSU22110	35,036
O31714	fruK fruB BSU14390	32,791
P42413	iolB yxdB BSU39750 E83B	30,706
O34874	iscS2 nifS2 BSU29590	41,488
P54473	ispH yqfP BSU25160	34,958
P96631	immR ydcN BSU04820	14,649
P42412	iolA mmsA yxdA BSU39760 E83A	53,453
P42418	iolH yxdG BSU39690 B65A	33,524
O34718	iolT ydjK BSU06230	51,633
P54383	ispA yqiD BSU24280	32,503
P42235	ycbC BSU02460	34,040
O34676	kamA BSU19690	54,074
Q08429	kapB BSU31460	14,669
O05231	kapD yugB BSU31470	23,823
O34328	gmk yloD BSU15680	23,218
P50847	kdgT BSU22090	34,319
O32080	ktrA yuaA BSU31090	24,882
P16304	adk BSU01370	24,119
Q7WY77	kipA BSU04090	36,699
P50843	kduI BSU22130	31,135
P60495	kipI ycsJ BSU04080	26,720
P42968	kipR ycsO BSU04100	27,746
P50844	kdgR BSU22120	37,858
P50842	kduD BSU22140	27,186
O31661	kinE ykrQ BSU13530	85,513
P16497	kinA gsiC scoD spoIIF spoIIJ BSU13990	69,171
P38493	cmk jofC ypfC BSU22890	25,096
O07535	khtT yhaT BSU09860	18,729
P39764	kinC mskA ssb BSU14490	48,846
O31658	ktrD ykrM BSU13500	49,425
P94565	leuA BSU28280	56,912
P54511	lipM yqhM BSU24530	32,241
P39760	ktrC ykqB ylxV yzaC BSU14510	24,348
O32200	liaG yvqG BSU33110	30,262
O31917	ligB yoqV BSU20500	31,027
P39648	lipL ywfL BSU37640 ipa-90d	31,424
P42969	lipC ycsK BSU04110	23,606
P37966	lipO lplA BSU07100	56,223
P39129	lplC BSU07120	32,834
P15378	comC BSU28070	26,435
O07560	sipV yhjF BSU10490	18,956
O32198	liaS yvqE BSU33090	40,704
P83879		1,486
P46321	licR celR BSU38600	73,315
P54506	sipW yqhE BSU24630	20,678
P71013	sipT BSU14410	21,854
O07003	levB yveB BSU34460	58,979
O35018	lmrB yccA BSU02670	51,709
P96653	lrpB yddP BSU05060	17,326
P46320	licH celD celF BSU38560	48,711
P39805	licT BSU39080 N15A	32,317
P37945	lon1 lonA BSU28200	86,607
P39144	lpa-14 lpaA13 lpaB3 sfp-B	25,467
O32201	liaH yvqH BSU33120	25,698
O32129	lipA yutB BSU32330	33,921
O07608	lplJ yhfJ BSU10250	38,020
P94516	lrgB ysbB BSU28900	24,397
P96652	lrpA yddO BSU05050	15,438
O34752	lgt gerF BSU34990	30,619
O32199	liaF yvqF BSU33100	27,025
P42425	lon2 lonB ysxF BSU28210	60,429
P39128	lplB BSU07110	36,572
P80858	leuC BSU28260	52,392
O32197	liaR yvqC BSU33080	23,125
P94515	lrgA ysbA BSU28910	15,711
P96582	lrpC ydaI BSU04250	16,450
Q02115	lytR BSU35650	34,586
P23053	tetL BSU40780	2,298
O07021	lutB yvfW BSU34040	53,474
Q02112	lytA lppX BSU35640	11,228
P39848	lytD cwlG BSU35780	95,554
P71067	lutP yvfH BSU34190	59,762
Q02114	lytC cwlB BSU35620	52,626
O07532	lytF cwlE yhdD BSU09370	51,395
O32130	lytH yunA yutA BSU32340	36,957
O05250	malK yufL BSU31520	58,930
Q02169	maf BSU28050	21,295
O07007	lutR yvfI BSU34180	24,317
P94514	lytT BSU28920	27,834
P08497	ask aecA BSU28480	2,822
Q45479	lspA lsp BSU15450	17,427
O34952	ltaS2 yflE BSU07710	74,234
O34619	lmrA yccB BSU02680	20,663
P39130	lplD BSU07130	49,487
O34667	luxS ytjB BSU30670	17,714
P10773	lyzB	12,732
O05511	gmuF ydhS BSU05870	35,492
O31644	manR BSU12000	75,351
P96694	mhqP ydfP BSU05500	13,276
O31795	miaA BSU17330	35,633
P54544	misCB yqjG BSU23890	30,748
P54571	mleN yqkI BSU23560	50,212
Q01465	mreB BSU28030	35,917
O05259	mrpB yufU BSU31610	15,294
O05228	mrpF yufC BSU31650	10,244
O31778	miaB ymcB BSU17010	58,170
O34385	mntA ytgA BSU30770	33,418
O34500	mntD ytgD BSU30740	31,058
O31703	moeA BSU14280	46,619
Q01625	misCA spoIIIJ BSU41040	29,522
P39131	mnaA BSU35660	42,634
O31706	moaD BSU14310	8,104
O31705	moaE BSU14300	17,782
O31701	mobA BSU14260	22,461
P25812	mnmG gidA BSU41010	69,753
O34338	mntB ytgB BSU30760	27,881
O34457	moaB BSU29460	18,457
Q03521	mraY BSU15190	35,527
P55343	mraZ yllB BSU15130	16,568
P39763	mreBH BSU14470	35,687
P28611	motA BSU13690	29,339
P37960	mrgA BSU32990	17,332
Q01466	mreC BSU28020	32,141
P94585	mscL ywpC BSU36360	14,280
O34335	msmE BSU30270	48,238
O34829	msmR BSU30260	38,399
P54462	mtaB tmtB yqeV BSU25430	51,658
O68556	bglIM	40,242
O35020	mnmA trmU yrrA BSU27500	41,918
P39757	moaA narA narAB BSU36700	38,550
Q7WY64	mifM yqzJ BSU23880	11,144
O34375	minJ swrAB yvjD BSU35220	43,666
P54512	mntR yqhN BSU24520	16,759
O05520	moaC ydiG BSU05960	18,452
P28612	motB BSU13680	29,483
C0H3X7	mprF yfiW yfiX BSU08425 BSU08420 BSU08430	96,322
O31646	manA pmi yjdE BSU12020	36,003
P55278		40,295
O05512	gmuG ydhT BSU05880	40,892
O05394	mccB yrhB BSU27250	40,886
P37958	mecA BSU11520	25,764
P54167	metAA metA metB BSU21910	35,370
P37515	maa yyaI BSU40850	20,210
P39841	yvyI pmi BSU35790	35,428
P45868	maeA BSU37050	64,103
P39214	mcpA BSU31240	72,314
P39215	mcpB BSU31260	71,901
P54576	mcpC prg71 BSU13950	72,031
P39751	mbl BSU36410	35,861
P23966	menB BSU30800	29,899
P37474	mfd BSU00550	133,812
P42980	mgsA ypjF BSU22480	15,128
P54503	mgsR yqgZ BSU24770	14,842
O34442	mgtE ykoK BSU13300	50,844
Q797B3	ltaS1 yfnI BSU07260	73,315
O32259	lutC yvbY BSU34030	26,277
P54572	yqkJ BSU23550	45,890
O34962	ytsJ BSU29220	43,667
O07020	lutA yvfV BSU34050	26,393
P54421	lytE cwlF papQ BSU09420	35,455
P94513	lytS BSU28930	64,855
O05256	maeN yufR BSU31580	47,824
O05251	malR yufM BSU31530	26,965
O34389	malS BSU29880	62,149
P19994	map BSU01380	27,409
O34484	mapB yflG BSU07690	27,211
P37569	mcsA yacH BSU00840	21,023
P37570	mcsB yacI BSU00850	41,124
O32169	metN yusC BSU32750	37,886
O32083	lytG yubE BSU31120	31,901
O05393	mccA yrhA BSU27260	33,019
O34514	menC ytfD BSU30780	41,629
P23974	menH ytfB ytxM BSU30810	30,703
O06992	yvdJ BSU34580	32,330
O32436	med BSU11300	35,311
O06993	mdxK malK yvdK BSU34570	88,279
P23971	menE BSU30790	54,190
P31113	menG gerC2 gerCB menH BSU22750	26,577
P80877	metE metC BSU13180	86,806
O31631	metI yjcI BSU11870	41,705
O34842	mhqD yodD yolF BSU19560	22,432
Q00538	mmr BSU37570	48,845
P25811	mnmE thdF trmE BSU41020	50,974
O31632	metC yjcJ BSU11880	42,491
O32167	metQ yusA BSU32730	30,355
O34543	mhqE yodE BSU19570	33,851
O34758	mltG yrrL BSU27370	40,502
P39582	menA ywaB BSU38490 ipa-6d	33,838
O06990	mdxF yvdH BSU34600	48,529
P50734	mecB ypbH BSU22970	22,157
O32168	metP yusB BSU32740	23,756
O31672	mhqR ykvE BSU13670	16,567
Q01464	minD divIVB BSU27990	29,407
P80878	ydbD BSU04430	30,257
O06991	mdxG yvdI BSU34590	30,885
P23970	menD BSU30820	64,092
P45858	mmgD yqiO BSU24140	42,106
P49814	mdh citH BSU29120	33,644
P54419	metK metE BSU30550	44,043
O34689	mhqA ykcA BSU12870	35,387
O06989	mdxE yvdG BSU34610	45,601
P23973	menF icsM BSU30830	52,812
P96692	mhqN ydfN BSU05480	23,559
P96693	mhqO ydfO BSU05490	35,056
Q01463	minC BSU28000	24,998
P39154	mntP ywlD BSU36940 ipc-30d	19,659
O31702	moeB BSU14270	37,517
O31418	mrnC yazC BSU00950	16,229
O05229	mrpD yufD BSU31630	53,477
O05227	mrpG yufB BSU31660	13,626
P54155	msrB yppQ BSU21680	16,602
O31662	mtnA ykrS BSU13550	38,860
O31668	mtnB ykrY BSU13610	23,489
Q01467	mreD rodB BSU28010	19,816
P70965	murAA murA BSU36760	46,701
O31664	mtnU ykrU BSU13570	29,399
Q03522	murD BSU15200	49,651
P94545	mutSB mutS2 yshD BSU28580	87,417
P49849	mutS BSU17040	97,604
P39790	mpr BSU02240	33,842
Q9K2S2	mrpA ntrA shaA yufT BSU31600	89,531
Q7WY60	mrpE BSU31640	18,380
Q5BU39	mstX BSU31321 BSU31320	12,833
O35024	mntC ytgC BSU30750	47,945
P96593	mntH ydaR BSU04360	45,686
O31704	mobB BSU14290	19,145
P19466	mtrB BSU22770	8,328
P54154	msrA yppP BSU21690	20,182
P71039	mta ywnD BSU36600	29,936
P06530	hsdRM hsdM	49,635
O31665	mtnE mtnV ykrV BSU13580	44,043
O31663	mtnK ykrT BSU13560	45,085
P33563	hsdBM hsmB	57,198
P17044	hsdFM hsmF	46,911
P68585	mtbP BSU20250	50,510
O31666	mtnW ykrW BSU13590	44,043
P19670	murAB murA murZ BSU37100	46,000
Q45582	murQ ybbI BSU01700	32,700
O34974	moxC ytnJ BSU29310	49,411
Q45489	bglIIM	42,043
P42957	mtlD mtlB BSU03990	41,118
O31669	mtnD ykrZ BSU13620	20,824
O32028	mtnN mtn pfs BSU27270	25,265
O31667	mtnX ykrX BSU13600	27,002
P94556	racE glr murI BSU28390	29,998
P42177	narI BSU37250	25,296
P42435	nasD nasBC nirB BSU03300	88,432
P70954	natK yccG BSU02730	35,076
P31103	ndk BSU22730	16,959
P42434	nasC narB nasBB BSU03310	78,622
P96688	nap BSU05440	33,953
P42175	narG BSU37280	139,099
P46903	natA BSU02750	27,878
P42176	narH BSU37270	55,472
P42432	nasA BSU03330	42,712
P46904	natB BSU02760	42,793
P46907	narK BSU37320	42,926
P42433	nasB nasBA BSU03320	84,682
P70955	natR yccH BSU02740	26,969
P96724	nfi ywqL BSU36170	27,023
P08164	nadE outB BSU03130	30,395
P42178	narJ BSU37260	21,210
P39755	ndhF ybxE BSU01830	55,468
P38032	nadB BSU27870	58,239
P39666	nadC yrxB BSU27860	31,393
O34934	nadK2 BSU29540	30,253
O34450	nagA BSU35010	42,622
O35000	nagB BSU35020	26,991
O34364	ycdG BSU02840	65,816
P38021	rocD BSU40340	43,762
P21881	pdhA aceA BSU14580	41,548
O34762	ohrA yklA BSU13140	14,868
E0TY11	proH BSUW23_09835	31,924
P94404	bsdB yclB BSU03630	22,539
P24138	oppB spo0KB BSU11440	34,075
P24139	oppC spo0KC BSU11450	33,621
P24137	oppF spo0KE BSU11470	34,748
Q45462	opuBC proX BSU33710	34,401
P54417	opuD ytfQ BSU30070	56,122
P18186	argF BSU11250	34,663
P28821	pabC BSU00760	33,515
P16263	odhB citM BSU19360	46,003
P46921	opuAB BSU02990	30,247
O34992	opuCA yvbE BSU33830	43,247
P54552	proI yqjO BSU23800	30,396
P0CI77	proH proC yoxE BSU18480	32,031
P11742	ogt dat dat1 BSU13540	18,752
O32243	opuCC yvbC BSU33810	33,957
O34714	oxdC yvrK BSU33240	43,566
O34767	oxdD yoaN BSU18670	43,554
P21882	pdhB aceB BSU14590	35,474
P80242	ohrB ykzA yzzE BSU13160	14,600
Q45460	opuBA proV BSU33730	43,075
P52999	panD BSU22410	13,900
P70997	pbpG ywhE BSU37510	77,037
O34978	pbuO ytiP BSU29990	45,420
P24136	oppD spo0KD BSU11460	39,764
O34661	panE apbA ylbQ BSU15110	33,287
O32032	pbpI yrrR BSU27310	65,522
O34987	pbuG yebB BSU06370	46,191
P94449	pelB ppr	37,996
P71086	perR ygaG BSU08730	16,424
P96740	pgdS ywtD BSU35860	45,247
P40924	pgk BSU33930	42,190
P46322	pgsA ymfN BSU16920	21,338
P54418	pckA ppc BSU30560	58,272
O34790	pcrB yerE BSU06600	25,088
O34798	pdaC yjeA BSU12100	53,839
O31773	pbpX BSU16950	43,858
Q797E3	pbuE ydhL BSU05800	41,535
O31605	yjbG BSU11540	77,073
O06995	yvdM BSU34550	25,102
O34580	pcrA yerF BSU06610	83,555
P50865	pdaB ybaN ybxG BSU01570	28,323
P18159	pgcA gtaC gtaE yhxB BSU09310	64,663
P21203	pheA BSU27900	31,901
P13792	phoP BSU29110	27,598
O34436	pit ykaB BSU12840	35,231
O34381	pksA BSU17080	23,740
O34825	pksC BSU17100	32,464
P46344	pgpH yqfF BSU25330	79,167
O34899	yvqK BSU33150	21,504
P39610	pdxK ywdB BSU38020 ipa-52r	29,017
P37527	pdxS yaaD BSU00110	31,612
O34819	pelB BSU18650	38,108
O34529	pfkA pfk BSU29190	34,254
P46343	phoH yqfE BSU25340	35,541
P23545	phoR BSU29100	65,122
P94416	phrC hprC BSU03780	4,198
O34627	pfyP ytvA BSU30340	29,195
Q59HN7	phrH BSU06839	6,345
O34787	pksE BSU17120	85,743
P40830	pksG BSU17150	46,780
P40872	pksM pksY BSU17200	475,621
O31784	pksR BSU17220	285,109
O34310	pelC yvpA BSU34950	24,281
P40804	pksF BSU17140	45,009
P40802	pksI BSU17170	27,896
Q05470	pksL outG pksA pksX BSU17190	506,182
P37967	pnbA estB BSU34390	53,986
P42404	hxlB yckF BSU03450	19,963
O07617	phoE yhfR BSU10340	21,994
Q00829	phrA gsiAB BSU12440	4,797
O32295	phrG yycL BSU40310	4,172
O34769	pksB BSU17090	25,908
O34877	pksD BSU17110	36,813
P40805	pksH BSU17160	29,411
P40806	pksJ pksK BSU17180	562,814
O31782	pksN BSU17210	609,593
P71018	plsX ylpD BSU15890	35,763
P71001	phrF ywhI BSU37470	4,199
P39123	glgP BSU30940	91,756
P37562	yabT BSU00660	37,666
O31727	ylmE BSU15380	25,704
O32091	pncA yueJ BSU31760	20,523
O32090	pncB yueK BSU31750	56,180
O31785	pksS BSU17230	46,729
O34705	ytpA BSU30510	29,566
O32025	phrE BSU25840	4,850
O31492	phrI BSU05020	4,232
P42094	phy yodV yzxA BSU19800	41,946
P39116	pel BSU07560	45,498
O07584	plsC yhdO BSU09540	21,923
O31840	phrK BSU18920	4,109
O31097	phyC phyB13	41,923
P50849	pnp comR pnpA BSU16690	77,464
P35137	ppiB BSU23360	15,256
O32179	fadM yusM BSU32850	34,452
O07509	proJ yohA BSU18470	40,354
P54528	prpB yqiQ BSU24120	33,097
P39820	proB BSU13120	39,346
Q8RMG1	fadM yusM	34,510
P19405	phoB phoAIII BSU05740	50,494
P37487	ppaC BSU40550	33,989
P19406	phoA phoAIV BSU09410	50,274
P39847	ppsC pps3 BSU18320	287,503
P94461	priA yloJ BSU15710	91,353
P94544	polX yshC BSU28590	64,120
O34309	pps BSU18830	97,192
Q45064	plsY yneS BSU18070	20,966
P39134	prkA BSU08970	72,888
O31827	ppsE pps5 BSU18300	144,619
P94390	putB ycgM BSU03200	35,046
P54445	psiE yrkR BSU26410	16,446
P54617	ydjF BSU06180	25,142
P39845	ppsA pps1 BSU18340	289,185
P94459	ppsD pps4 BSU18310	406,812
Q8L2I5		35,143
P45859	prpD mmgE yqiP BSU24130	52,878
P45873	prmC ywkE BSU37000	32,383
P39821	proA BSU13130	45,252
O31614	prpE yjbP BSU11630	27,463
P32397	hemY hemG BSU10140	51,203
P39846	ppsB pps2 BSU18330	290,165
P54460	prmA yqeT BSU25450	34,531
P50738	prsW ypdC BSU22940	24,719
Q9JMQ2	ppaX hprP ptsL yvoE BSU34970	24,004
P42251	phoD ycbS BSU02620	65,971
O34779	prpC yloO BSU15760	27,674
P46317	licC celB BSU38580	48,534
C0H3V2	mtlF BSU03982 BSU03980	15,747
P39822	psd BSU02290	29,690
O05507	gmuC ydhO BSU05830	48,436
O05506	gmuA ydhN BSU05820	12,408
P46341	pstB2 pstBA yqgJ yzmE BSU24960	30,003
P26381	levF BSU27050	28,019
P26382	levG BSU27040	30,087
P20166	ptsG crr ptsX BSU13890	75,525
P37470	spoVC pth BSU00530	20,872
O32292	yyzE BSU40120	8,242
O32146	pucB yurE BSU32500	22,092
O32148	pucG yurG BSU32520	45,743
O32141	pucL yunL BSU32450	56,560
P12047	purB purE BSU06440	49,485
P37551	purR yabI BSU00470	31,229
P25995	pyrC BSU15500	46,533
O05505	gmuB ydhM BSU05810	11,443
P26379	levD sacL BSU27070	16,257
P12048	purH purHJ BSU06520	55,753
P39646	pta ywfJ BSU37660 ipa-88d	34,791
P26380	levE sacL BSU27060	18,215
P46318	licB celA BSU38590	10,955
O32139	pucJ yunJ BSU32430	47,100
C0SPA0	amyX BSU29930	81,077
P12046	purC BSU06450	27,460
P94393	putR prcR ycgP BSU03230	47,844
Q9KWU4	pyc pycA ylaP BSU14860	127,937
P54530	yqiS BSU24090	31,747
P05306	sacP BSU38050 ipa-49d	49,397
P39816	gamP ybfS yzfA BSU02350	68,145
Q797S1	ybbF BSU01680	47,600
P12044	purE BSU06420	17,174
P12045	purK BSU06430	42,320
P12049	purS yexA BSU06460	9,755
O32138	pucR yunI BSU32420	60,514
P24327	prsA BSU09950	32,510
P39794	treP treB BSU07800	50,000
P12043	purM ath BSU06500	37,052
P39823	pssA pss BSU02270	19,613
P08838	ptsI BSU13910	63,079
P40739	bglP BSU39270 N17C	64,478
O34521	nagP BSU07700	48,580
P21478	rpsU yqeX BSU25410	6,830
Q07876	rsmH mraW yllC ylxA BSU15140	35,305
P21465	rpsC BSU01220	24,323
P21466	rpsD BSU29660	22,835
P21469	rpsG BSU01110	17,883
O07015	rsbQ yvfQ BSU34100	30,020
P42411	rsbT ycxT BSU04690	14,349
P39650	rsfA ywfN BSU37620 ipa-92r	29,728
P37544	rsmI yabC BSU00360	33,043
P12874	rpsQ BSU01250	10,199
P21468	rpsF BSU40910	11,125
P21470	rpsI BSU01500	14,308
P40399	rsbU BSU04700	38,631
O05403	rsiV yrhM BSU27130	32,868
O07014	rsbP yvfP BSU34110	46,030
P42409	rsbRA rsbR ycxR BSU04670	31,050
P04969	rpsK BSU01420	13,925
P21464	rpsB BSU16490	27,967
P21474	rpsP BSU15990	10,135
P21477	rpsT yqeO BSU25550	9,599
P21467	rpsE spcA BSU01330	17,623
P54504	rsbRD yqhA BSU24760	31,835
P35166	rsiX ypuN BSU23090	41,295
P05654	pyrB BSU15490	34,224
P42106	qdoI yxaG BSU39980 S14G	37,600
P97030	queG ygaP yhbA BSU08910	43,142
P46342	pstB1 pstBB yqgK yzmF BSU24950	29,199
P46319	licA celC BSU38570	12,185
O31645	manP yjdD BSU12010	69,026
P00497	purF BSU06490	51,692
P12041	purQ BSU06470	24,784
P13242	pyrG ctrA BSU37150	59,718
P39765	pyrR BSU15470	20,263
P46338	pstS yqgG yzmB BSU24990	31,684
P08877	ptsH BSU13900	9,189
P42956	mtlA BSU03981 BSU03980	50,185
P54715	malP glv-2 glvC glvCB yfiB BSU08200	58,055
O32140	pucK yunK BSU32440	44,862
P12042	purL BSU06480	80,325
O06739	yitD BSU10950	28,357
P71012	fruA BSU14400	67,184
P46354	punA deoD pnp yqkO BSU23490	29,127
P12039	purD BSU06530	45,280
P12040	purN BSU06510	21,606
P39771	purT BSU02230	42,093
P94415	rapC yclL BSU03770	45,635
P29726	purA BSU40420	47,910
O34990	purU ykkE BSU13110	34,477
O31749	pyrH smbA BSU16510	26,083
P25971	pyrF BSU15550	25,992
P46912	qcrB bfcB BSU22550	25,488
P34959	qoxD BSU38140 ipa-40d	13,687
O32054	queA BSU27720	38,512
O31675	queC ykvJ BSU13720	24,529
P25996	pyrD pyrDA pyrDI BSU15540	33,091
E0TW66	qoxB BSUW23_18870	73,821
E0TW67	qoxA BSUW23_18875	36,255
P94392	putP ycgO BSU03220	51,144
P25983	pyrK pyrDB pyrDII pyrZ ylxD BSU15530	28,099
P39766	pyrP BSU15480	45,452
P46911	qcrA bfcA BSU22560	18,736
P46913	qcrC bfcC BSU22540	28,162
P34956	qoxB BSU38160 ipa-38d	73,838
P34957	qoxA BSU38170 ipa-37d	36,282
E0TW65	qoxC BSUW23_18865	22,670
P45870	racA ywkC BSU37030	21,070
P34958	qoxC BSU38150 ipa-39d	22,672
E0TW64	qoxD BSUW23_18860	13,601
O31678	queF ykvM BSU13750	19,375
P32960	racX BSU34430	25,286
Q00828	rapA gsiAA spo0L BSU12430	44,974
O32294	rapG yycM BSU40300	42,842
Q59HN8	rapH yeeH yzqA BSU06830	44,003
P25972	pyrE pyrX BSU15560	23,522
P54163	ypdP BSU21980	25,671
P37572	radA orf5 sms yacJ BSU00870	49,483
P94583	rapD ywpA BSU36380	42,135
O34930	rapK yobG BSU18910	43,844
P36947	rbsA BSU35940	54,532
P36944	rbsR BSU35910	35,856
O31676	queD ykvK BSU13730	16,468
P39792	recU prfA yppB BSU22310	23,959
P36946	rbsD BSU35930	14,227
P71002	rapF ywhJ BSU37460	45,609
P96649	rapI yddL BSU05010	46,566
E0TTS5	rbgA ylqF BSUW23_08265	32,000
P05651	recF BSU00040	42,304
O31677	queE ykvL BSU13740	27,122
P70962	rapB spo0P ywmE BSU36690	45,037
P45943	rapE yqcH BSU25830	44,636
O34327	rapJ ycdE BSU02820	44,414
O31743	rbgA ylqF BSU16050	31,986
P36948	rbsC BSU35950	33,788
O34942	recG ylpB BSU15870	78,141
O32044	recJ yrvE BSU27620	88,023
P17894	recN BSU24240	64,508
P35160	resA ypxA BSU23150	20,008
P35162	resC ypxC BSU23130	43,691
P45872	prfA BSU37010	40,233
O31754	rasP yluC BSU16560	46,744
P32731	rbfA ylxO ymxE BSU16650	13,387
P36945	rbsK BSU35920	31,138
P36949	rbsB BSU35960	32,227
O34748	recQ yocI BSU19220	67,353
P24277	recR recD recM BSU00210	21,975
P35163	resD ypxD BSU23120	27,515
P13962	repA	47,578
O31740	rimM ylqE BSU16020	20,203
P16971	recA recE BSU16940	38,059
O34481	yrrC recD2 BSU27480	89,184
P13968	repL	16,617
O31523	rhgT yesT BSU07020	25,944
O31575	recX yfhG BSU08520	31,013
O32237	rghRB yvaO BSU33670	15,575
P54575	ribC BSU16670	35,662
P17618	ribD ribG BSU23280	39,305
O05521	rex ydiH BSU05970	24,092
P17620	ribBA ribA BSU23260	44,121
P42095	recO yqfI yqxN BSU25280	29,328
O54408	relA BSU27600	84,824
P35164	resE ypxE BSU23110	66,771
O06486	yfnH BSU07270	28,671
P50620	nrdE nrdA BSU17380	80,689
P28367	prfB BSU35290	42,073
O05262	rhaB yulC BSU31200	54,736
O05263	rhaM yulD BSU31190	12,575
O05517	rimI ydiD BSU05930	17,377
P50729	recS ypbC BSU23020	56,508
P35161	resB ypxB BSU23140	61,761
O05264	rhaA yulE BSU31180	48,645
O31528	yesY BSU07070	24,594
B5UAT8	rizA	46,345
P42923	rplJ BSU01040	18,079
P19946	rplO BSU01350	15,383
P20277	rplQ BSU01440	13,751
O31742	rplS BSU16040	13,387
O32236	rghR rghRA yvaN BSU33660	15,446
Q03222	rho BSU37080	48,629
P17622	ribT BSU23240	14,574
P32726	rimP ylxS ymxA BSU16590	17,624
P12875	rplN BSU01260	13,154
P14577	rplP BSU01230	16,190
P16440	ribE ribB BSU23270	23,481
P50621	nrdF BSU17390	38,379
P11998	ribH BSU23250	16,287
Q06796	rplK relC tsp6 BSU01020	14,931
Q06797	rplA BSU01030	24,989
P46899	rplR BSU01320	12,969
P94465	ribR ytnK BSU29300	26,229
P37552	yabJ BSU00480	13,654
P70974	rplM BSU01490	16,375
O34687	rpmF BSU15080	6,729
P02394	rplL BSU01050	12,751
O34617	rlmN yloN BSU15750	41,570
Q06798	rpmGB rpmG rpmG2 BSU00990	5,496
P20278	rpmJ BSU01400	4,305
P26908	rplU BSU27960	11,275
P42060	rplV BSU01210	12,460
E0TZF9	rplX BSUW23_00645	11,142
O34967	rpmE2 ytiA BSU30700	9,531
P56849	rpmGA rpmG1 BSU24900	5,901
P37807	rpmB yloT BSU15820	6,809
P42920	rplC BSU01160	22,683
P55873	rplT BSU28850	13,638
P05647	rpmH BSU41060	5,253
P05657	rpmA BSU27940	10,372
P42924	rplW BSU01180	10,956
P12873	rpmC BSU01240	7,713
P42919	rplB BSU01190	30,274
P0CI78	rplX BSU01270	11,142
P55874	rpmI BSU28860	7,557
P42921	rplD BSU01170	22,391
Q45601	rlmH yydA BSU40230	18,073
Q03223	rpmE BSU37070	7,444
P37437	rplI BSU40500	16,352
P39629	rmlA spsI BSU37840 ipa-71d	27,773
P39604	rodA ywcF BSU38120 ipa-42d	43,274
P39630	rfbB spsJ BSU37830 ipa-72d	35,539
P54548	rnz yqjK BSU23840	34,023
P39634	rocA BSU37780 ipa-76d	56,320
P19947	rpmD BSU01340	6,638
P46898	rplF BSU01310	19,509
O32231	rnr vacB yvaJ BSU33610	88,750
O31503	rlmCD yefA yerS BSU06730	51,819
P12877	rplE BSU01280	20,148
P35159	rluB ypuL BSU23160	27,738
P06574	sigB rpoF BSU04730	29,901
P81101	frr BSU16520	20,767
P39636	rocC BSU37760 ipa-78d	51,731
O34857	rok ykuW BSU14240	21,840
P19940	sigG spoIIIG BSU15330	30,073
P54162	rnhA ypdQ BSU21990	14,670
P20429	rpoA BSU01430	34,799
O35011	rpoZ yloH BSU15690	7,754
P28619	rph BSU28370	26,681
P94391	putC ycgN BSU03210	56,424
O34557	rpe yloR BSU15790	23,334
P37870	rpoB crsE rfm BSU01070	133,686
P12254	sigK cisB spoIIIC spoIVCB BSU25760/BSU26390	33,606
O31744	rnhB rnh BSU16060	28,355
P39635	rocB BSU37770 ipa-77d	64,909
P24219	sigL BSU34200	49,701
P37871	rpoC lpm std BSU01080	134,252
P94541	rnhC ysgB BSU28620	34,070
O31760	rnjB ymfA BSU16780	61,175
P39137	rocE BSU40330	51,634
P38022	rocR BSU40350	52,177
P51833	rnc rncS BSU15930	28,425
P37547	rnmV yabF BSU00410	20,674
P25814	rnpA BSU41050	13,800
P07860	sigF spoIIAC BSU23450	29,372
P20282	rpsM BSU01410	13,787
P06222	sigE spoIIGB BSU15320	27,652
P21472	rpsL fun strA BSU01100	15,216
P12878	rpsN1 rpsN rpsNA rpsZ BSU01290	7,246
P21476	rpsS BSU01200	10,583
P12464	rpoE BSU37160	20,399
P10726	sigD flaB BSU16470	29,468
P21471	rpsJ tetA BSU01150	11,666
P17869	sigH spo0H BSU00980	25,447
P38494	ypfD jofD BSU22880	42,402
P21473	rpsO BSU16680	10,573
O31587	rpsN2 rpsNB yhzA BSU08880	10,341
P21475	rpsR BSU40890	8,970
P17906	rsbX BSU04740	22,144
P17903	rsbV BSU04710	11,939
P0CI76	rtp BSU18490	14,519
O05392	ruvA BSU27740	22,584
P12879	rpsH BSU01300	14,877
O34860	rsbRB ykoB BSU13200	32,387
P54461	rsmE yqeU BSU25440	28,802
O31856	rsbRC yojH BSU19450	32,109
O31655	rsgI ykrI BSU13460	43,589
C0H3R4	rsoA yvrHa BSU33222	9,546
O32055	ruvB BSU27730	37,468
P40870	spoVAEA spoVAE BSU23401 BSU23400	21,740
O31466	rtpA yczA BSU02530	5,650
P42410	rsbS ycxS BSU04680	13,311
P17904	rsbW BSU04720	17,993
Q45588	rsiW ybbM BSU01740	23,341
P37468	rsmA ksgA BSU00420	32,721
P94464	rsmB sun yloM BSU15740	50,274
P25813	rsmG gidB BSU41000	26,954
E0TY12	rtp BSUW23_09840	14,519
P15401	sacY sacS BSU38420 ipa-13r	32,466
P84585		9,020
P07819	sacA BSU38040 ipa-50d	54,814
O32062	safA yrbA BSU27840	43,229
O34764	sat ylnB BSU15590	42,884
Q7WY62	sda BSU25690	6,155
O34616	sdpB yvaX BSU33760	37,450
P84584		7,463
P23479	sbcD yixA BSU10640	43,492
P08065	sdhA citF BSU28440	65,152
P35154	scpA ypuG BSU23220	29,612
P08066	sdhB BSU28430	28,418
O34344	sdpC yvaY BSU33770	22,221
P05655	sacB BSU34450	52,971
P15400	sacX sacS BSU38410 ipa-14r	49,024
P35155	scpB ypuH BSU23210	22,038
O34607	sdaAA ylpA BSU15860	30,936
P35136	serA BSU23070	57,129
P80862	serC yhaF BSU10020	40,136
P46350	rplGB ybaB ybxF BSU01090	8,462
P84583		7,199
O06736	yitA BSU10920	43,253
O05510	gmuE ydhR BSU05860	32,440
C0H450	spoVAEB BSU23402	12,124
P26212	sacT BSU38070 ipa-47d	32,074
Q7WY57	sboX BSU37360	5,794
P05656	sacC BSU27030	75,951
Q45514	sapB BSU06650	25,936
P54178	ypmQ BSU21750	21,718
P68575	yorD BSU20420	12,113
P28366	secA div+ BSU35300	95,531
Q06799	secE BSU01000	6,927
P28265	sbp BSU15270	13,313
P42315	scoA yxjD BSU38990 N15K	25,399
O32233	secG yvaL BSU33630	7,996
O06714	sbcC yirY BSU10650	128,921
O07623	sboA sbo BSU37350	4,325
P42316	scoB yxjE BSU38980 N15L	23,331
P81100	yceC BSU02890	21,824
P39135	sfp lpa-8 BSU03570	26,168
C0SP86	sftA ytpS ytpT BSU29805 BSU29810	106,823
P23308	sinI BSU24600	6,602
O31425	skfC skfD ybcS ybcT BSU01935 BSU01930 BSU01940	56,292
O34889	sdpA yvaW BSU33750	18,651
O32242	sdpR yvbA BSU33790	10,243
P06224	sigA rpoD BSU25200	42,948
O07582	sigM yhdM BSU09520	19,407
Q45585	sigW ybbL BSU01730	21,713
P21666	senN	7,220
P21344	senS BSU08810	7,912
O31728	sepF ylmF BSU15390	17,386
O34635	sdaAB yloW BSU15850	23,819
P54555	dsdA yqjR BSU23770	49,732
O32047	secDF BSU27650	81,654
P94370	sigY yxlB BSU38700	21,358
O32241	sdpI yvaZ BSU33780	23,293
P16336	secY BSU01360	47,243
O34843	sigO yvrI BSU33230	20,757
O05409	sigZ BSU26840	20,717
P71049	slrR slr yveJ BSU34380	17,570
P35165	sigX ypuM BSU23100	23,223
P51834	smc ylqA BSU15940	135,513
P71088	spo0M ygaI BSU08760	29,733
P37575	spoIIB BSU28060	35,923
P39151	spoIIR BSU36970 ipc-27d	25,346
Q01367	spoIIIAA BSU24430	34,297
P49785	spoIIIAH BSU24360	23,806
P37875	spoVR BSU09400	55,628
P33116	spaT spaB spaY	71,188
P70998	speE ywhF BSU37500	31,336
O31427	skfE ybdA BSU01950	26,894
P26497	spo0J BSU40960	32,210
P37956	splB spl BSU13930	39,943
P39621	spsA BSU37910 ipa-63d	30,184
P39625	spsE BSU37870 ipa-67d	40,890
P05043	spo0E BSU13640	9,791
P10727	spoIIAA BSU23470	12,990
P49783	spoIIIAF BSU24380	23,291
P31845	spoVAF BSU23390	55,473
P27643	spoVK spoVJ BSU17420	36,574
P37554	spoVT yabL BSU00560	19,742
P37955	splA ykxI BSU13920	9,212
P80863		1,170
P71044	spoIIQ ywnI BSU36550	31,113
O34800	spoIISB BSU12820	6,655
P49781	spoIIIAD BSU24400	14,410
P15281	spoIIID BSU36420	10,802
Q00758	spoVB spoIIIF BSU27670	56,079
P33115	spaC	49,310
P33112	spaR	25,615
P26936	spoIVFA bofB BSU27980	29,607
P40869	spoVAD BSU23410	36,000
P45693	spoVS BSU16980	8,796
P96628	ydcK BSU04790	18,067
P37105	ffh BSU15980	49,541
O31654	sigI ykoZ BSU13450	29,193
P45707	sirA yneE yoxF BSU17900	18,142
O31423	skfB ybcP ybcQ BSU01920	45,755
O31430	skfH ybdE BSU01980	16,230
P37522	soj orf253 BSU40970	27,543
P28015	spoVG BSU00490	10,893
O05404	sigV BSU27120	19,713
O34632	sirB ylnE BSU15620	28,835
O34813	sirC ylnF BSU15630	18,004
O31429	skfG ybdD BSU01970	18,510
P0C8M5	slrA BSU38229	6,126
P06533	sinR flaD sin BSU24610	12,989
O31422	skfA ybcO BSU01910	5,934
O31428	skfF ybdB BSU01960	51,817
P50739	sleB ypeA BSU22930	34,002
P39910	slp pal BSU14620	14,538
P10728	spoIIAB BSU23460	16,356
P37475	spoIIE spoIIH BSU00640	91,969
P37873	spoIIM BSU23530	24,296
O34853	spoIISA ykaC BSU12830	29,061
O34525	sppA yteI BSU29530	36,673
P39622	spsB BSU37900 ipa-64d	54,507
P39627	spsG spsH BSU37850 ipa-69d/ipa-70d	37,975
P40400	ssuA ygbA yzeA BSU08840	36,336
P37963	spoVID BSU28110	64,977
P39774	spaB spaD spaE	120,529
P10946	spaS sub	6,218
O34426	speH speD ytcF BSU29010	13,873
P35157	spmA ypuJ BSU23180	21,494
P39623	spsC BSU37890 ipa-65d	43,190
P37455	ssbA BSU40900	18,742
P39153	ywlC BSU36950 ipc-29d	37,007
P00783	apr	39,467
O32163	sufU iscU nifU yurV BSU32680	16,166
C0SPB6	ssbB ywpH BSU36310	12,520
P02958	sspC BSU19950	7,758
O31552	sspH yfjU BSU08110	6,869
P94537	sspI ysfA BSU28660	7,853
P71031	sspO cotK BSU17990	5,427
P35835	aprN	39,507
P29141	vpr BSU38090 ipa-45r	85,608
P80865	sucD BSU16100	31,382
O35023	sodF BSU19330	33,477
P54375	sodA yqgD BSU25020	22,490
P06534	spo0A spo0C spo0G BSU24220	29,691
P40867	spoVAB BSU23430	15,222
P37817	spoVM BSU15810	3,018
P33113	spaK	52,457
P21885	speA cad BSU14630	53,583
P70999	speB ywhG BSU37490	32,417
P39624	spsD BSU37880 ipa-66d	33,141
Q796C3	sqhC BSU19320	71,224
Q08787	srfAC srfA3 BSU03510	143,872
P07372	spoIID spoIIC BSU36750	37,402
P37968	spoIIP BSU25530	44,548
P21458	spoIIIE ftsK BSU16800	87,181
P07373	spoVE BSU15210	40,132
Q7WY56	spsL BSU37810 ipa-73d	17,683
P40868	spoVAC BSU23420	16,109
O31602	spxA yjbD BSU11500	15,529
P16396	epr BSU38400 ipa-15r	69,696
P04189	aprE apr aprA sprE BSU10300	39,479
P49780	spoIIIAC BSU24410	7,638
P26937	spoIVFB bofB BSU27970	33,640
P39631	spsK BSU37820 ipa-73d	31,642
O31625	spoVIF yjcC BSU11810	9,595
P06535	spo0B spo0D BSU27930	22,543
P49782	spoIIIAE BSU24390	42,921
Q03524	spoVD BSU15170	71,118
P27206	srfAA srfA srfA1 BSU03480	402,146
P40402	ssuD ygcA yzeC BSU08860	41,802
P40866	spoVAA BSU23440	23,884
P39626	spsF BSU37860 ipa-68d	27,483
P04832	sspB BSU09750	6,980
Q7WY59	sspG BSU32640	5,270
P71032	sspP cotL BSU17980	5,431
P06628	spo0F BSU37130	14,228
P49784	spoIIIAG BSU24370	25,549
Q01368	spoIIIAB BSU24420	19,153
P35158	spmB ypuK BSU23170	18,669
Q04747	srfAB comL srfA2 BSU03490	400,944
Q08788	srfAD srfA4 BSU03520	27,621
P07784	sspE BSU08660	9,268
Q7WY65	sspM BSU22290	3,725
P68577	sunA yolG BSU21480	5,982
Q06752	cysS spnA BSU00940	53,908
P17921	pheS BSU28640	38,675
P40401	ssuC ygaM yzeB BSU08850	30,240
O34739	steT ykbA BSU12860	47,148
P17922	pheT BSU28630	87,945
P04831	sspA BSU29570	7,071
P37549	sspF BSU00450	7,022
P68579	sunT yolH BSU21470	81,564
P22250	gltX BSU00920	55,722
O34526	alaS BSU27410	97,280
Q45477	ileS BSU15430	104,845
O31755	proS BSU16570	63,305
Q7WY69	sspN BSU18020	5,325
O32038	aspS BSU27550	65,975
O32113	sufA yutM BSU32160	12,751
O32165	sufD yurX BSU32700	48,293
Q45499	suhB yktC BSU14670	29,760
O34734	cysP ylnA BSU15580	36,836
P40405	swrB BSU16480	19,119
P70949	yitW BSU11160	11,318
Q7WY75	sspK BSU08550	5,853
Q7WY66	sspL BSU22000	4,694
O31687	stoA spoIVH BSU13840	18,807
P80886	sucC BSU16090	41,372
O34744	sumT ylnD BSU15610	28,516
O31986	sunS yolJ BSU21450	49,765
P04833	sspD BSU13470	6,804
Q7WY58	sspJ BSU33340	5,162
O32230	smpB yvaI BSU33600	18,091
P97027	ssuB ycbE ygaL BSU08830	28,543
P16397	bpr bpf BSU15300	154,578
P54380	glyQ yqfJ BSU25270	33,979
P39772	asnS BSU22360	49,084
P22326	tyrS1 BSU29670	47,737
P37477	lysS BSU00820	57,539
O31501	swrC BSU06710	113,505
P18255	thrS thrSV BSU28950	73,515
P21656	trpS BSU11420	37,197
O32162	sufB BSU32670	52,730
P80866	sufC yurY BSU32710	29,031
O32164	sufS csd yurW BSU32690	44,922
O31989	sunI yolF BSU21490	12,255
P54381	glyS yqfK BSU25260	76,291
O32039	hisS BSU27560	48,132
P46906	argS BSU37330	62,723
P42954	tagH BSU35700	59,244
C0HJL9		1,798
Q8RKI7	tarA BSUW23_17555	29,140
Q05873	valS BSU28090	101,745
P25151	tyrS2 tyrR tyrS1 tyrT tyrZ BSU38460 ipa-9r	47,100
O32266	swrAA swrA BSU35230	13,897
P37464	serS BSU00130	48,842
P37465	metG metS BSU00380	76,188
P27620	tagA BSU35750	29,499
Q8RKJ2	tarL BSUW23_17580	72,598
P27876	tpiA tpi BSU33920	27,030
P07601	trpA BSU22630	29,450
P32732	truB ylxN ymxF BSU16660	34,204
P03963	trpE BSU22680	58,116
P70973	truA ybaH BSU01480	27,989
O34522	trmB ytmQ BSU29900	24,504
P03964	trpC BSU22660	27,741
O05515	tsaE ydiB BSU05910	17,906
P39796	treR yfxA BSU07820	27,842
P80880	trxB yvcH BSU34790	34,519
O32273	tuaB yvhB BSU35600	53,720
P07600	trpB BSU22640	43,580
P54471	trmK yqfN BSU25180	26,162
O05523	tatC2 tatCy ydiJ BSU05990	29,056
[truncated: 2,295 more rows]
