# Supplementary material for: Rhomboid intramembrane protease YqgP licenses bacterial membrane protein quality control as adaptor of FtsH AAA protease
Source: EMBO J. 2020 Jan 13;39(10):e102935. doi: 10.15252/embj.2019102935 (PMC7231995; doi:10.15252/embj.2019102935)
Supplement: Supplementary file 7 — Dataset EV2 [file EMBJ-39-e102935-s007.xlsx]

## Sheet: Dataset EV2
Dataset EV2:
Complete protein list of the co-immunopurification experiment displayed in Fig. 1D-E.
The MS data are available from the ProteomeXchange Consortium (http://proteomecentral.proteomexchange.org) (Deutsch et al., 2017) via the PRIDE (Perez-Riverol et al., 2019) partner repository with the dataset identifier PXD014566.

## Sheet: Protein list
Supplementary Table 2: Identification of candidate interactors of YqgP using co-immunopurification and MS-based proteomics
							Experiment 1		Experiment 2		Experiment 1								Experiment 2
Entry	Accession	Protein name	Gene name	Coverage	Mol. Weight		WSC Exp1_BTM84 /		WSC Exp2_BBM1 /		Exp1_BTM2				Exp1_BTM84				Exp2_BTM2				Exp2_BBM1
							WSC Exp1_BTM2		WSC Exp2_BTM2		Pep	SC	SSC	WSC	Pep	SC	SSC	WSC	Pep	SC	SSC	WSC	Pep	SC	SSC	WSC
GluP-sfGFP	GluP-sfGFP	GluP-sfGFP		41.96	83286		Exp1_BTM84 only		Exp2_BBM1 only						44	143	143	143					29	67	67	67
ATPB_BACSU	P37809	ATP synthase subunit beta	atpD	56.87	51420		Exp1_BTM84 only		31						39	93	93	93	2	2	2	2	33	62	62	62
ATPA_BACSU	P37808	ATP synthase subunit alpha	atpA	51.79	54598		Exp1_BTM84 only		Exp2_BBM1 only						33	78	78	78					19	27	27	27
FTSH_BACSU	P37476	ATP-dependent zinc metalloprotease FtsH	ftsH	30.46	70937		Exp1_BTM84 only		Exp2_BBM1 only						17	30	30	30					16	18	18	18
ATPF_BACSU	P37814	ATP synthase subunit b	atpF	67.65	19208		Exp1_BTM84 only		Exp2_BBM1 only						9	15	15	15					14	20	20	20
PTN3B_BACSU	O31645	PTS system mannose-specific EIIBCA component	manP	24.92	69026		12		Exp2_BBM1 only		1	1	1	1	8	12	12	12					13	13	13	13
SECDF_BACSU	O32047	Protein translocase subunit SecDF	secDF	21.03	81654		Exp1_BTM84 only		Exp2_BBM1 only						4	5	5	5					12	13	13	13
ATPG_BACSU	P37810	ATP synthase gamma chain	atpG	31.36	31655		Exp1_BTM84 only		Exp2_BBM1 only						5	8	8	8					10	10	10	10
DNAJ_BACSU	P17631	Chaperone protein DnaJ	dnaJ	39.47	41045		Exp1_BTM84 only		Exp2_BBM1 only						6	7	7	7					11	11	11	11
MGTE_BACSU	O34442	Magnesium transporter MgtE	mgtE	15.52	50844		Exp1_BTM84 only		Exp2_BBM1 only						4	5	5	5					8	9	9	9
HTRA_BACSU	O34358	Serine protease Do-like HtrA	htrA	27.84	47715		Exp1_BTM84 only		Exp2_BBM1 only						5	7	7	7					7	9	9	9
DNAK_BACSU	P17820	Chaperone protein DnaK	dnaK	17.68	66002		Exp1_BTM84 only		Exp2_BBM1 only						3	3	3	3					7	9	9	9
SWRC_BACSU	O31501	Swarming motility protein SwrC	swrC	7.89	113505		Exp1_BTM84 only		Exp2_BBM1 only						3	3	3	3					6	6	6	6
ATPD_BACSU	P37811	ATP synthase subunit delta	atpH	28.73	19982		Exp1_BTM84 only		Exp2_BBM1 only						4	4	4	4					6	6	6	6
MREB_BACSU	Q01465	Rod shape-determining protein MreB	mreB	33.53	35917		Exp1_BTM84 only		6.5						5	5	5	5	2	2	2	2	11	13	13	13
PTTBC_BACSU	P39794	PTS system trehalose-specific EIIBC component	treP	14.04	50000		Exp1_BTM84 only		Exp2_BBM1 only						3	5	5	5					4	4	4	4
ATPE_BACSU	P37812	ATP synthase epsilon chain	atpC	21.97	14209		Exp1_BTM84 only		Exp2_BBM1 only						5	8	8	8					4	4	4	4
BMR3_BACSU	P96712	Multidrug resistance protein 3	bmr3	10.35	55689		Exp1_BTM84 only		Exp2_BBM1 only						2	4	4	4					4	4	4	4
YQZC_BACSU	O32023	Uncharacterized protein YqzC	yqzC	25.97	17027		Exp1_BTM84 only		Exp2_BBM1 only						2	3	3	3					4	4	4	4
ASNB_BACSU	P54420	Asparagine synthetase [glutamine-hydrolyzing] 1	asnB	11.87	72666		Exp1_BTM84 only		Exp2_BBM1 only						3	3	3	3					3	3	3	3
RBSC_BACSU	P36948	Ribose import permease protein RbsC	rbsC	14.91	33788		Exp1_BTM84 only		Exp2_BBM1 only						2	4	4	4					4	4	4	4
TAGH_BACSU	P42954	Teichoic acids export ATP-binding protein TagH	tagH	8.16	59244		Exp1_BTM84 only		Exp2_BBM1 only						3	6	6	6					2	2	2	2
LTAS1_BACSU	Q797B3	Lipoteichoic acid synthase 1	ltaS1	8.61	73315		Exp1_BTM84 only		Exp2_BBM1 only						3	3	3	3					2	2	2	2
YDGF_BACSU	P96704	Uncharacterized transporter YdgF	ydgF	3.71	50790		Exp1_BTM84 only		Exp2_BBM1 only						2	3	3	3					2	2	2	2
MENA_BACSU	P39582	1,4-dihydroxy-2-naphthoate octaprenyltransferase	menA	10.29	33838		Exp1_BTM84 only		Exp2_BBM1 only						2	3	3	3					1	1	1	1
YTNA_BACSU	O34618	Uncharacterized amino acid permease YtnA	ytnA	4.32	50328		Exp1_BTM84 only								2	3	3	3
EFTU_BACSU	P33166	Elongation factor Tu	tuf	38.89	43593		8		1.33333		1	1	1	1	7	8	8	8	9	9	9	9	12	12	12	12
FABL_BACSU	P71079	Enoyl-[acyl-carrier-protein] reductase [NADPH] FabL	fabL	34	27178		Exp1_BTM84 only		0.8						8	10	10	10	5	5	5	5	4	4	4	4
MURG_BACSU	P37585	UDP-N-acetylglucosamine--N-acetylmuramyl-(pentapeptide) pyrophosphoryl-undecaprenol N-acetylglucosamine transferase	murG	15.43	39936		Exp1_BTM84 only		0.2						4	5	5	5	4	5	5	5	1	1	1	1
YCEH_BACSU	O34833	Uncharacterized protein YceH	yceH	40.22	41673		Exp1_BTM84 only		Exp2_BBM1 only						2	2	2	2					17	17	17	17
GLPK_BACSU	P18157	Glycerol kinase	glpK	21.37	55080		Exp1_BTM84 only		Exp2_BBM1 only						2	2	2	2					8	8	8	8
PSPA_BACSU	P54617	Phage shock protein A homolog	ydjF	37.44	25142		Exp1_BTM84 only		Exp2_BBM1 only						2	2	2	2					7	7	7	7
YDJI_BACSU	O34789	Uncharacterized protein YdjI	ydjI	25.7	36081		Exp1_BTM84 only		Exp2_BBM1 only						2	2	2	2					9	9	9	9
MBL_BACSU	P39751	MreB-like protein	mbl	29.73	35861		Exp1_BTM84 only		9						2	2	2	2	1	1	1	1	9	9	9	9
RBSA_BACSU	P36947	Ribose import ATP-binding protein RbsA	rbsA	18.86	54532		Exp1_BTM84 only		9						2	2	2	2	1	1	1	1	9	9	9	9
PBPA_BACSU	P39793	Penicillin-binding protein 1A/1B	ponA	8.53	99562		Exp1_BTM84 only		Exp2_BBM1 only						2	2	2	2					4	4	4	4
CH60_BACSU	P28598	60 kDa chaperonin	groL	32.17	57425		Exp1_BTM84 only		17						1	1	1	1	1	1	1	1	17	17	17	17
PLSC_BACSU	O07584	1-acyl-sn-glycerol-3-phosphate acyltransferase	plsC	17.09	21923		Exp1_BTM84 only		Exp2_BBM1 only						1	1	1	1					5	5	5	5
YFHO_BACSU	O31582	Uncharacterized protein YfhO	yfhO	7.9	98429		Exp1_BTM84 only		Exp2_BBM1 only						1	1	1	1					6	6	6	6
PTF3A_BACSU	P71012	PTS system fructose-specific EIIABC component	fruA	11.34	67184		Exp1_BTM84 only		Exp2_BBM1 only						1	1	1	1					4	4	4	4
TCYP_BACSU	P54596	L-cystine uptake protein TcyP	tcyP	11.23	48982		Exp1_BTM84 only		Exp2_BBM1 only						1	1	1	1					4	4	4	4
CLPX_BACSU	P50866	ATP-dependent Clp protease ATP-binding subunit ClpX	clpX	14.05	46350		Exp1_BTM84 only		5						1	1	1	1	1	1	1	1	5	5	5	5
GSA_BACSU	P30949	Glutamate-1-semialdehyde 2,1-aminomutase	hemL	5.81	46449		Exp1_BTM84 only		Exp2_BBM1 only						1	1	1	1					3	3	3	3
YCNJ_BACSU	C0SP95	Copper transport protein YcnJ	ycnJ	8.13	59794		Exp1_BTM84 only		Exp2_BBM1 only						1	1	1	1					3	3	3	3
ENO_BACSU	P37869	Enolase	eno	14.88	46581		Exp1_BTM84 only		Exp2_BBM1 only						1	1	1	1					3	3	3	3
YLBL_BACSU	O34470	Uncharacterized protein YlbL	ylbL	9.38	37651		Exp1_BTM84 only		Exp2_BBM1 only						1	1	1	1					3	3	3	3
G3P1_BACSU	P09124	Glyceraldehyde-3-phosphate dehydrogenase 1	gapA	17.01	35833		Exp1_BTM2 only		Exp2_BBM1 only		1	1	1	1									5	5	5	5
YQFA_BACSU	P54466	UPF0365 protein YqfA	yqfA	24.47	35641				Exp2_BBM1 only														11	11	11	11
LIAH_BACSU	O32201	Protein LiaH	liaH	36	25698				Exp2_BBM1 only														12	13	13	13
TREC_BACSU	P39795	Trehalose-6-phosphate hydrolase	treA	13.01	65184				Exp2_BBM1 only														9	9	9	9
6PGD_BACSU	P80859	6-phosphogluconate dehydrogenase, NADP(+)-dependent, decarboxylating	gndA	15.78	51775				Exp2_BBM1 only														7	7	7	7
YKNX_BACSU	O31710	Putative efflux system component YknX	yknX	16.18	41707				Exp2_BBM1 only														5	5	5	5
CTPA_BACSU	O34666	Carboxy-terminal processing protease CtpA	ctpA	10.09	51149				Exp2_BBM1 only														5	5	5	5
AROG_BACSU	P39912	Protein AroA(G)	aroA	14.53	39539				Exp2_BBM1 only														6	6	6	6
YPUA_BACSU	P31847	Uncharacterized protein YpuA	ypuA	19.66	31295				Exp2_BBM1 only														5	5	5	5
SUFS_BACSU	O32164	Cysteine desulfurase SufS	sufS	11.08	44922				Exp2_BBM1 only														5	5	5	5
MREBH_BACSU	P39763	Protein MreBH	mreBH	14.03	35687				Exp2_BBM1 only														5	5	5	5
YXKC_BACSU	P94356	Uncharacterized protein YxkC	yxkC	31.67	19404				Exp2_BBM1 only														5	5	5	5
PRSA_BACSU	P24327	Foldase protein PrsA	prsA	41.78	32510				8										2	2	2	2	13	16	16	16
YACD_BACSU	P37566	Putative peptidyl-prolyl cis-trans isomerase YacD	yacD	17.17	34096				Exp2_BBM1 only														4	4	4	4
MCSB_BACSU	P37570	Protein-arginine kinase	mcsB	12.95	41124				Exp2_BBM1 only														4	4	4	4
YHGE_BACSU	P32399	Uncharacterized protein YhgE	yhgE	5.68	84094				Exp2_BBM1 only														3	3	3	3
YTHP_BACSU	O34977	Uncharacterized ABC transporter ATP-binding protein YthP	ythP	20.76	26507				Exp2_BBM1 only														4	4	4	4
TAGV_BACSU	P96499	Polyisoprenyl-teichoic acid--peptidoglycan teichoic acid transferase TagV	tagV	12.02	43211				Exp2_BBM1 only														4	4	4	4
YDJH_BACSU	O35004	UPF0603 protein YdjH	ydjH	9.45	28163				Exp2_BBM1 only														3	3	3	3
ODO1_BACSU	P23129	2-oxoglutarate dehydrogenase E1 component	odhA	4.77	106278				Exp2_BBM1 only														4	4	4	4
YAAN_BACSU	P37535	Uncharacterized protein YaaN	yaaN	8.81	43830				Exp2_BBM1 only														3	3	3	3
LUTB_BACSU	O07021	Lactate utilization protein B	lutB	6.47	53474				Exp2_BBM1 only														4	4	4	4
GUAA_BACSU	P29727	GMP synthase [glutamine-hydrolyzing]	guaA	7.99	57849				Exp2_BBM1 only														4	4	4	4
HTRB_BACSU	Q9R9I1	Serine protease Do-like HtrB	htrB	5.02	48717				Exp2_BBM1 only														3	3	3	3
QOX2_BACSU	P34957	Quinol oxidase subunit 2	qoxA	13.08	36282				Exp2_BBM1 only														4	4	4	4
FHUD_BACSU	P37580	Iron(3+)-hydroxamate-binding protein FhuD	fhuD	12.06	34426				Exp2_BBM1 only														3	3	3	3
FTSL_BACSU	Q07867	Cell division protein FtsL	ftsL	28.21	13073				Exp2_BBM1 only														3	3	3	3
YRKA_BACSU	P54428	UPF0053 protein YrkA	yrkA	6.68	48985				Exp2_BBM1 only														3	3	3	3
EFEN_BACSU	P39597	Probable deferrochelatase/peroxidase EfeN	efeN	7.69	45693				Exp2_BBM1 only														3	3	3	3
ASPA_BACSU	P26899	Aspartate ammonia-lyase	ansB	4.42	52504				Exp2_BBM1 only														2	3	3	3
CCPA_BACSU	P25144	Catabolite control protein A	ccpA	9.28	36940				Exp2_BBM1 only														3	3	3	3
MIND_BACSU	Q01464	Septum site-determining protein MinD	minD	7.46	29407				Exp2_BBM1 only														3	4	4	4
ODO2_BACSU	P16263	Dihydrolipoyllysine-residue succinyltransferase component of 2-oxoglutarate dehydrogenase complex	odhB	9.59	46003				Exp2_BBM1 only														3	3	3	3
SDHA_BACSU	P08065	Succinate dehydrogenase flavoprotein subunit	sdhA	4.78	65152				Exp2_BBM1 only														3	3	3	3
YDJN_BACSU	O34353	Uncharacterized protein YdjN	ydjN	9.2	39711				Exp2_BBM1 only														3	3	3	3
TCYA_BACSU	P42199	L-cystine-binding protein TcyA	tcyA	11.57	29514				Exp2_BBM1 only														3	3	3	3
RBSB_BACSU	P36949	Ribose import binding protein RbsB	rbsB	12.79	32227				Exp2_BBM1 only														3	3	3	3
LUTA_BACSU	O07020	Lactate utilization protein A	lutA	9.66	26393				Exp2_BBM1 only														3	4	4	4
RPOC_BACSU	P37871	DNA-directed RNA polymerase subunit beta'	rpoC	3.17	134252				Exp2_BBM1 only														3	3	3	3
RS3_BACSU	P21465	30S ribosomal protein S3	rpsC	44.5	24323		3.5		0.857143		2	2	2	2	6	7	7	7	7	7	7	7	6	6	6	6
DLDH1_BACSU	P21880	Dihydrolipoyl dehydrogenase	pdhD	22.13	49733		1.5		1		2	2	2	2	3	3	3	3	5	5	5	5	5	5	5	5
GUDB_BACSU	P50735	Cryptic catabolic NAD-specific glutamate dehydrogenase GudB	gudB	30.21	47340		Exp1_BTM84 only		3						2	2	2	2	4	4	4	4	11	12	12	12
ODP2_BACSU	P21883	Dihydrolipoyllysine-residue acetyltransferase component of pyruvate dehydrogenase complex	pdhC	32.81	47539		2		0.8		4	4	4	4	4	8	8	8	5	5	5	5	4	4	4	4
MURA1_BACSU	P70965	UDP-N-acetylglucosamine 1-carboxyvinyltransferase 1	murAA	13.3	46701		Exp1_BTM84 only		3.5						1	1	1	1	2	2	2	2	6	7	7	7
EFG_BACSU	P80868	Elongation factor G	fusA	16.62	76617		Exp1_BTM84 only		2.66667						1	1	1	1	3	3	3	3	8	8	8	8
RL1_BACSU	Q06797	50S ribosomal protein L1	rplA	27.16	24989		Exp1_BTM84 only		0.833333						1	1	1	1	6	6	6	6	5	5	5	5
RS2_BACSU	P21464	30S ribosomal protein S2	rpsB	20.33	27967		3.5		1		1	2	2	2	5	7	7	7	5	5	5	5	5	5	5	5
RPOB_BACSU	P37870	DNA-directed RNA polymerase subunit beta	rpoB	8.21	133686		Exp1_BTM84 only		2.33333						1	1	1	1	3	3	3	3	7	7	7	7
ODPA_BACSU	P21881	Pyruvate dehydrogenase E1 component subunit alpha	pdhA	27.22	41548		3		1.2		2	2	2	2	4	6	6	6	5	5	5	5	6	6	6	6
ODPB_BACSU	P21882	Pyruvate dehydrogenase E1 component subunit beta	pdhB	23.08	35474		4		0.8		1	1	1	1	4	4	4	4	5	5	5	5	4	4	4	4
SUCC_BACSU	P80886	Succinate--CoA ligase [ADP-forming] subunit beta	sucC	15.84	41372				2										2	2	2	2	4	4	4	4
YCEE_BACSU	O34384	Uncharacterized protein YceE	yceE	27.6	20948		Exp1_BTM84 only		3.71						2	2	1	1.71	1	1	1	1	4	4	3	3.71
YQGA_BACSU	P54484	Cell wall-binding protein YqgA	yqgA	37.32	15353				4										1	1	1	1	4	4	4	4
G16U_BACSU	P80875	General stress protein 16U	yceD	20.21	20694		Exp1_BTM84 only		Exp2_BBM1 only						1	1	0	0.29					3	3	2	2.29
YUSV_BACSU	O32188	Probable siderophore transport system ATP-binding protein YusV	yusV	14.91	30494				2										2	2	2	2	4	4	4	4
FTSY_BACSU	P51835	Signal recognition particle receptor FtsY	ftsY	14.29	36343		Exp1_BTM84 only		4						1	1	1	1	1	1	1	1	4	4	4	4
GNTP_BACSU	P12012	Gluconate permease	gntP	8.48	46655		Exp1_BTM84 only		Exp2_BBM1 only						2	2	2	2					2	2	2	2
RECA_BACSU	P16971	Protein RecA	recA	11.21	38059				3										1	1	1	1	3	3	3	3
RL10_BACSU	P42923	50S ribosomal protein L10	rplJ	24.1	18079				0.25										4	4	4	4	1	1	1	1
METK_BACSU	P54419	S-adenosylmethionine synthase	metK	8.75	44043		Exp1_BTM84 only		3						1	1	1	1	1	1	1	1	3	3	3	3
ALF_BACSU	P13243	Probable fructose-bisphosphate aldolase	fbaA	11.93	30401				0.666667										3	3	3	3	2	2	2	2
GTAB_BACSU	Q05852	UTP--glucose-1-phosphate uridylyltransferase	gtaB	15.75	33070		Exp1_BTM84 only		2						1	1	1	1	1	1	1	1	2	2	2	2
RPOA_BACSU	P20429	DNA-directed RNA polymerase subunit alpha	rpoA	13.69	34799		Exp1_BTM84 only		1						1	1	1	1	3	3	3	3	3	3	3	3
GLTT_BACSU	O07605	Proton/sodium-glutamate symport protein	gltT	7.69	45920		Exp1_BTM84 only		Exp2_BBM1 only						1	1	1	1					2	2	2	2
PYRH_BACSU	O31749	Uridylate kinase	pyrH	10	26083		Exp1_BTM84 only		2						1	1	1	1	1	1	1	1	2	2	2	2
YXJI_BACSU	P94352	Uncharacterized protein YxjI	yxjI	9.88	18827				Exp2_BBM1 only														2	2	2	2
YDIP_BACSU	O34680	Probable BsuMI modification methylase subunit YdiP	ydiP	5.66	43284				Exp2_BBM1 only														2	2	2	2
BDBD_BACSU	O32218	Disulfide bond formation protein D	bdbD	13.06	24905				Exp2_BBM1 only														2	2	2	2
YMFH_BACSU	O31766	Uncharacterized zinc protease YmfH	ymfH	6.07	48949				Exp2_BBM1 only														2	2	2	2
YBEC_BACSU	Q45577	Probable amino acid-proton symporter YbeC	ybeC	3.34	59212		Exp1_BTM84 only		Exp2_BBM1 only						1	1	1	1					2	2	2	2
YKVY_BACSU	O31689	Putative dipeptidase YkvY	ykvY	9.92	40334				3										1	1	1	1	3	3	3	3
RS4_BACSU	P21466	30S ribosomal protein S4	rpsD	10.5	22835		Exp1_BTM84 only		Exp2_BTM2 only						1	1	1	1	2	2	2	2
ROK_BACSU	O34857	Repressor Rok	rok	21.47	21840				0.25										3	4	4	4	1	1	1	1
PDRP_BACSU	P54470	Putative pyruvate, phosphate dikinase regulatory protein	yqfL	7.78	30349				Exp2_BBM1 only														2	2	2	2
YUGH_BACSU	Q795M6	Putative aminotransferase YugH	yugH	5.44	42310				2										1	1	1	1	2	2	2	2
RS5_BACSU	P21467	30S ribosomal protein S5	rpsE	18.67	17623				3										1	1	1	1	3	3	3	3
YTEJ_BACSU	O34424	Uncharacterized membrane protein YteJ	yteJ	6.1	19119				Exp2_BBM1 only														2	2	2	2
RNY_BACSU	O31774	Ribonuclease Y	rny	4.04	58919				Exp2_BBM1 only														2	2	2	2
PNCB_BACSU	O32090	Nicotinate phosphoribosyltransferase	pncB	5.51	56180				Exp2_BBM1 only														2	2	2	2
DXR_BACSU	O31753	1-deoxy-D-xylulose 5-phosphate reductoisomerase	dxr	5.48	42537				Exp2_BBM1 only														2	2	2	2
PBPD_BACSU	P40750	Penicillin-binding protein 4	pbpD	4.01	70659				Exp2_BBM1 only														2	2	2	2
DCK_BACSU	P37529	Deoxyadenosine/deoxycytidine kinase	dck	11.06	25444				Exp2_BBM1 only														2	2	2	2
RL16_BACSU	P14577	50S ribosomal protein L16	rplP	17.36	16190		Exp1_BTM84 only		1						1	1	1	1	1	1	1	1	1	1	1	1
YYBJ_BACSU	P37494	Uncharacterized ABC transporter ATP-binding protein YybJ	yybJ	10.55	24272				Exp2_BBM1 only														2	2	2	2
RL5_BACSU	P12877	50S ribosomal protein L5	rplE	21.23	20148				3										1	1	1	1	3	3	3	3
RL18_BACSU	P46899	50S ribosomal protein L18	rplR	20	12969		Exp1_BTM84 only		1						1	1	1	1	2	2	2	2	2	2	2	2
YHBJ_BACSU	O31593	Putative efflux system component YhbJ	yhbJ	6.79	23623				Exp2_BBM1 only														2	2	2	2
RS9_BACSU	P21470	30S ribosomal protein S9	rpsI	15.38	14308		1		0.5		1	1	1	1	1	1	1	1	2	2	2	2	1	1	1	1
CDAA_BACSU	Q45589	Cyclic di-AMP synthase CdaA	cdaA	7.33	30547				Exp2_BBM1 only														2	2	2	2
PYRG_BACSU	P13242	CTP synthase	pyrG	7.1	59718		Exp1_BTM84 only		Exp2_BBM1 only						1	1	1	1					2	2	2	2
RS11_BACSU	P04969	30S ribosomal protein S11	rpsK	21.37	13925		2				1	1	1	1	2	2	2	2
MDH_BACSU	P49814	Malate dehydrogenase	mdh	8.97	33644				Exp2_BBM1 only														2	2	2	2
DACA_BACSU	P08750	D-alanyl-D-alanine carboxypeptidase DacA	dacA	6.09	48636				Exp2_BBM1 only														2	2	2	2
HTPX_BACSU	O31657	Protease HtpX homolog	htpX	7.05	32865				Exp2_BBM1 only														2	2	2	2
ODBB_BACSU	P37941	2-oxoisovalerate dehydrogenase subunit beta	bfmBAB	3.98	35856				Exp2_BBM1 only														1	1	1	1
RL11_BACSU	Q06796	50S ribosomal protein L11	rplK	19.15	14931		Exp1_BTM84 only		2						1	1	1	1	1	1	1	1	2	2	2	2
GYRA_BACSU	P05653	DNA gyrase subunit A	gyrA	2.56	92099				Exp2_BBM1 only														2	2	2	2
LPLJ_BACSU	O07608	Lipoate-protein ligase LplJ	lplJ	7.25	38020				Exp2_BBM1 only														2	2	2	2
RS7_BACSU	P21469	30S ribosomal protein S7	rpsG	19.87	17883				Exp2_BBM1 only														2	2	2	2
SEPF_BACSU	O31728	Cell division protein SepF	sepF	12.58	17386				Exp2_BBM1 only														2	2	2	2
RL21_BACSU	P26908	50S ribosomal protein L21	rplU	24.51	11275		Exp1_BTM84 only		Exp2_BBM1 only						1	1	1	1					1	1	1	1
GLYA_BACSU	P39148	Serine hydroxymethyltransferase	glyA	2.65	45490				Exp2_BBM1 only														1	1	1	1
IDH_BACSU	P39126	Isocitrate dehydrogenase [NADP]	icd	5.91	46418				Exp2_BBM1 only														2	2	2	2
ACKA_BACSU	P37877	Acetate kinase	ackA	6.58	43137				Exp2_BBM1 only														2	2	2	2
RSBU_BACSU	P40399	Phosphoserine phosphatase RsbU	rsbU	9.55	38631				Exp2_BBM1 only														2	2	2	2
MMGE_BACSU	P45859	Citrate/2-methylcitrate dehydratase	mmgE	2.33	52878				0.5										2	2	2	2	1	1	1	1
FLA_BACSU	P02968	Flagellin	hag	8.88	32626				0.5										2	2	2	2	1	1	1	1
RESA_BACSU	P35160	Thiol-disulfide oxidoreductase ResA	resA	8.38	20008				Exp2_BBM1 only														1	1	1	1
RL4_BACSU	P42921	50S ribosomal protein L4	rplD	10.63	22391		Exp1_BTM2 only		Exp2_BTM2 only		2	2	2	2					1	1	1	1
PROA_BACSU	P39821	Gamma-glutamyl phosphate reductase	proA	3.61	45252				Exp2_BBM1 only														2	2	2	2
CCDC_BACSU	P45710	Protein CcdC	ccdC	8.12	18126				Exp2_BBM1 only														2	2	2	2
YCLP_BACSU	P94420	Petrobactin import ATP-binding protein YclP	yclP	8.33	28475				Exp2_BBM1 only														2	2	2	2
YJCN_BACSU	O31636	Uncharacterized protein YjcN	yjcN	23.58	11947				Exp2_BBM1 only														2	2	2	2
RUVB_BACSU	O32055	Holliday junction ATP-dependent DNA helicase RuvB	ruvB	8.08	37468				Exp2_BBM1 only														2	2	2	2
GLPX_BACSU	Q03224	Fructose-1,6-bisphosphatase class 2	glpX	3.43	33951		Exp1_BTM84 only		Exp2_BBM1 only						1	1	1	1					1	1	1	1
PBPH_BACSU	Q796K8	Penicillin-binding protein H	pbpH	4.26	79348				Exp2_BBM1 only														2	2	2	2
YYCJ_BACSU	C0SP91	Putative metallo-hydrolase YycJ	yycJ	4.17	29256				Exp2_BBM1 only														2	2	2	2
LUTC_BACSU	O32259	Lactate utilization protein C	lutC	7.92	26277				2										1	1	1	1	2	2	2	2
DHOM_BACSU	P19582	Homoserine dehydrogenase	hom	6.93	47494				Exp2_BBM1 only														2	2	2	2
MAO1_BACSU	P54572	Probable NAD-dependent malic enzyme 1	yqkJ	6.83	45890				Exp2_BBM1 only														2	2	2	2
GLMS_BACSU	P0CI73	Glutamine--fructose-6-phosphate aminotransferase [isomerizing]	glmS	3.83	65338				Exp2_BBM1 only														2	2	2	2
YUBF_BACSU	O32082	Uncharacterized membrane protein YubF	yubF	16.09	10011				Exp2_BBM1 only														1	1	1	1
BGLH_BACSU	P40740	Aryl-phospho-beta-D-glucosidase BglH	bglH	4.48	53289				Exp2_BBM1 only														2	2	2	2
RL22_BACSU	P42060	50S ribosomal protein L22	rplV	18.58	12460		Exp1_BTM84 only		2						1	1	1	1	1	1	1	1	2	2	2	2
TAGF_BACSU	P13485	Teichoic acid poly(glycerol phosphate) polymerase	tagF	2.55	88063				Exp2_BBM1 only														2	2	2	2
PFKA_BACSU	O34529	ATP-dependent 6-phosphofructokinase	pfkA	5.64	34254				Exp2_BBM1 only														2	2	2	2
FTSA_BACSU	P28264	Cell division protein FtsA	ftsA	6.14	48192				Exp2_BBM1 only														2	2	2	2
NHAK_BACSU	O32212	Sodium, potassium, lithium and rubidium/H(+) antiporter	nhaK	4.03	75228				Exp2_BBM1 only														2	2	2	2
QOX1_BACSU	P34956	Quinol oxidase subunit 1	qoxB	3.08	73838				Exp2_BBM1 only														2	2	2	2
YABN_BACSU	P37556	Uncharacterized protein YabN	yabN	4.09	56106				Exp2_BBM1 only														2	2	2	2
ALST_BACSU	Q45068	Amino-acid carrier protein AlsT	alsT	4.52	50300				Exp2_BBM1 only														2	2	2	2
CLPY_BACSU	P39778	ATP-dependent protease ATPase subunit ClpY	clpY	6	52586		Exp1_BTM84 only								2	2	2	2
YFJR_BACSU	O34969	Uncharacterized oxidoreductase YfjR	yfjR	9.79	30474				Exp2_BBM1 only														2	2	2	2
TKT_BACSU	P45694	Transketolase	tkt	3.15	72344				Exp2_BBM1 only														2	2	2	2
ALBC_BACSU	P71009	Putative ABC transporter ATP-binding protein AlbC	albC	5.02	27233				Exp2_BBM1 only														1	1	1	1
YUEB_BACSU	O32101	ESX secretion system protein YueB	yueB	2.32	119982				Exp2_BBM1 only														2	2	2	2
RBSR_BACSU	P36944	Ribose operon repressor	rbsR	11.04	35856				Exp2_BBM1 only														2	2	2	2
DER_BACSU	P50743	GTPase Der	der	5.28	48770				2										1	1	1	1	2	2	2	2
RS21_BACSU	P21478	30S ribosomal protein S21	rpsU	29.82	6830				Exp2_BTM2 only										2	2	2	2
SRFAA_BACSU	P27206	Surfactin synthase subunit 1	srfAA	0.7	402146		Exp1_BTM84 only		Exp2_BBM1 only						1	1	1	1					1	1	1	1
FLAW_BACSU	O34589	Probable flavodoxin 2	ykuP	18.54	16643				Exp2_BBM1 only														2	2	2	2
CY551_BACSU	O34594	Cytochrome c-551	cccB	25.89	11928				Exp2_BBM1 only														2	2	2	2
FABF_BACSU	O34340	3-oxoacyl-[acyl-carrier-protein] synthase 2	fabF	4.12	44005				Exp2_BBM1 only														1	1	1	1
YBFF_BACSU	O31446	Uncharacterized protein YbfF	ybfF	6.6	35310		Exp1_BTM84 only		Exp2_BBM1 only						1	1	1	1					1	1	1	1
GPMI_BACSU	P39773	2,3-bisphosphoglycerate-independent phosphoglycerate mutase	gpmI	4.7	56309				Exp2_BBM1 only														2	2	2	2
SP0M_BACSU	P71088	Sporulation-control protein spo0M	spo0M	8.91	29733				Exp2_BBM1 only														2	2	2	2
YQHY_BACSU	P54519	Uncharacterized protein YqhY	yqhY	7.41	14635				Exp2_BBM1 only														1	1	1	1
GATA_BACSU	O06491	Glutamyl-tRNA(Gln) amidotransferase subunit A	gatA	3.3	52664				Exp2_BBM1 only														2	2	2	2
ZNUA_BACSU	O34966	High-affinity zinc uptake system binding-protein ZnuA	znuA	3.76	35660				Exp2_BBM1 only														1	1	1	1
DEGU_BACSU	P13800	Transcriptional regulatory protein DegU	degU	4.8	25867				Exp2_BBM1 only														1	1	1	1
APBC_BACSU	P50863	Iron-sulfur cluster carrier protein	salA	5.97	38639				0.5										2	2	2	2	1	1	1	1
XYLA_BACSU	P0CI80	Xylose isomerase	xylA	5.84	50282				Exp2_BBM1 only														2	2	2	2
DXS_BACSU	P54523	1-deoxy-D-xylulose-5-phosphate synthase	dxs	2.53	69559				Exp2_BBM1 only														1	1	1	1
RECF_BACSU	P05651	DNA replication and repair protein RecF	recF	6.22	42304				Exp2_BBM1 only														2	2	2	2
PBPX_BACSU	O31773	Putative penicillin-binding protein PbpX	pbpX	5.12	43858				Exp2_BBM1 only														1	1	1	1
PEPVL_BACSU	O34944	Putative dipeptidase YtjP	ytjP	5.83	51053				Exp2_BBM1 only														2	2	2	2
DIVIB_BACSU	P16655	Cell division protein DivIB	divIB	5.32	30167				Exp2_BBM1 only														1	1	1	1
ATPL_BACSU	P37815	ATP synthase subunit c	atpE	18.57	7094		Exp1_BTM84 only		Exp2_BBM1 only						1	1	1	1					1	1	1	1
LIPM_BACSU	P54511	Octanoyltransferase LipM	lipM	3.96	32241				Exp2_BBM1 only														1	1	1	1
HPRK_BACSU	O34483	HPr kinase/phosphorylase	hprK	7.74	34702				Exp2_BBM1 only														2	2	2	2
YUTK_BACSU	O32115	Uncharacterized transporter YutK	yutK	3.96	42284		Exp1_BTM84 only		Exp2_BBM1 only						1	1	1	1					1	1	1	1
CSHB_BACSU	P54475	DEAD-box ATP-dependent RNA helicase CshB	cshB	2.97	50027				Exp2_BTM2 only										1	1	1	1
PBPB_BACSU	Q07868	Penicillin-binding protein 2B	pbpB	3.91	79320				Exp2_BBM1 only														2	2	2	2
RL14_BACSU	P12875	50S ribosomal protein L14	rplN	16.39	13154				1										1	1	1	1	1	1	1	1
PT1_BACSU	P08838	Phosphoenolpyruvate-protein phosphotransferase	ptsI	3.86	63079				Exp2_BBM1 only														2	2	2	2
YTOP_BACSU	O34924	Putative aminopeptidase YtoP	ytoP	2.52	39237				Exp2_BBM1 only														1	1	1	1
AHPC_BACSU	P80239	Alkyl hydroperoxide reductase C	ahpC	15.51	20627				Exp2_BBM1 only														2	2	2	2
MENB_BACSU	P23966	1,4-dihydroxy-2-naphthoyl-CoA synthase	menB	5.54	29899				Exp2_BBM1 only														1	1	1	1
YCGQ_BACSU	P94394	UPF0703 protein YcgQ	ycgQ	4.21	33207				Exp2_BBM1 only														1	1	1	1
YHDP_BACSU	O07585	UPF0053 protein YhdP	yhdP	3.6	49855				Exp2_BBM1 only														1	1	1	1
SYV_BACSU	Q05873	Valine--tRNA ligase	valS	1.59	101745				Exp2_BBM1 only														1	1	1	1
SPPA_BACSU	O34525	Putative signal peptide peptidase SppA	sppA	4.78	36673				Exp2_BBM1 only														1	1	1	1
PSTB2_BACSU	P46341	Phosphate import ATP-binding protein PstB 2	pstB2	10.04	30003				Exp2_BBM1 only														2	2	2	2
SYM_BACSU	P37465	Methionine--tRNA ligase	metG	2.11	76188				Exp2_BBM1 only														1	1	1	1
YCLQ_BACSU	P94421	Petrobactin-binding protein YclQ	yclQ	6.94	34792				Exp2_BBM1 only														2	2	2	2
RSBRA_BACSU	P42409	RsbT co-antagonist protein RsbRA	rsbRA	4.01	31050				Exp2_BBM1 only														1	1	1	1
DEOB_BACSU	P46353	Phosphopentomutase	drm	3.55	44019				Exp2_BBM1 only														1	1	1	1
RL13_BACSU	P70974	50S ribosomal protein L13	rplM	6.9	16375		Exp1_BTM84 only		1						1	1	1	1	1	1	1	1	1	1	1	1
EFEU_BACSU	P39595	Ferrous iron permease EfeU	efeU	2.91	52388		Exp1_BTM84 only								1	1	1	1
WALK_BACSU	Q45614	Sensor histidine kinase WalK	walK	3.93	70034				Exp2_BBM1 only														2	2	2	2
YGAD_BACSU	P71082	Putative multidrug export ATP-binding/permease protein YgaD	ygaD	1.55	65767				Exp2_BBM1 only														1	1	1	1
SUNI_BACSU	O31989	Sublancin immunity protein SunI	sunI	9.52	12255				Exp2_BBM1 only														1	1	1	1
PDP_BACSU	P39142	Pyrimidine-nucleoside phosphorylase	pdp	3	46207				Exp2_BBM1 only														1	1	1	1
DHBA_BACSU	P39071	2,3-dihydro-2,3-dihydroxybenzoate dehydrogenase	dhbA	4.21	27454				Exp2_BBM1 only														1	1	1	1
CLPC_BACSU	P37571	Negative regulator of genetic competence ClpC/MecB	clpC	2.47	90119		Exp1_BTM84 only		Exp2_BBM1 only						1	2	2	2					1	1	1	1
RPSH_BACSU	P17869	RNA polymerase sigma-H factor	sigH	5.05	25447				Exp2_BBM1 only														1	1	1	1
FTSZ_BACSU	P17865	Cell division protein FtsZ	ftsZ	3.93	40395				Exp2_BBM1 only														1	1	1	1
G6PI_BACSU	P80860	Glucose-6-phosphate isomerase	pgi	2.67	50543				Exp2_BBM1 only														1	1	1	1
MURC_BACSU	P40778	UDP-N-acetylmuramate--L-alanine ligase	murC	5.09	48365				Exp2_BBM1 only														2	2	2	2
SP0J_BACSU	P26497	Stage 0 sporulation protein J	spo0J	3.19	32210				Exp2_BTM2 only										1	1	1	1
YERH_BACSU	O34629	Uncharacterized lipoprotein YerH	yerH	3.79	44517				Exp2_BBM1 only														1	1	1	1
WAPI_BACSU	Q07836	Immunity protein WapI	wapI	8.45	16429				Exp2_BBM1 only														1	1	1	1
RL19_BACSU	O31742	50S ribosomal protein L19	rplS	7.83	13387		Exp1_BTM84 only		Exp2_BTM2 only						1	1	1	1	1	1	1	1
TAGO_BACSU	O34753	Probable undecaprenyl-phosphate N-acetylglucosaminyl 1-phosphate transferase	tagO	2.79	39363		Exp1_BTM84 only		Exp2_BBM1 only						1	2	2	2					1	1	1	1
SUFC_BACSU	P80866	Vegetative protein 296	sufC	4.21	29031				Exp2_BBM1 only														1	1	1	1
ZNUC_BACSU	O34946	High-affinity zinc uptake system ATP-binding protein ZnuC	znuC	3.46	26319				Exp2_BBM1 only														1	1	1	1
KTRC_BACSU	P39760	Ktr system potassium uptake protein C	ktrC	7.69	24348				Exp2_BBM1 only														1	1	1	1
MURI2_BACSU	O05412	Glutamate racemase 2	yrpC	3.77	29876				Exp2_BBM1 only														1	1	1	1
COAD_BACSU	O34797	Phosphopantetheine adenylyltransferase	coaD	9.94	18179				Exp2_BBM1 only														1	1	1	1
YJCM_BACSU	O31635	Uncharacterized protein YjcM	yjcM	2.69	46575				Exp2_BBM1 only														1	1	1	1
RESE_BACSU	P35164	Sensor histidine kinase ResE	resE	2.04	66771				Exp2_BBM1 only														1	1	1	1
YUEF_BACSU	O32095	Putative transport protein YueF	yueF	2.44	40896				Exp2_BBM1 only														1	1	1	1
TTUC_BACSU	P42958	Probable tartrate dehydrogenase/decarboxylase	ycsA	3.67	38728				Exp2_BBM1 only														1	1	1	1
YRBF_BACSU	O32052	Sec translocon accessory complex subunit YrbF	yrbF	10.11	9904		Exp1_BTM84 only								1	2	2	2
YAAK_BACSU	P24281	Nucleoid-associated protein YaaK	yaaK	13.08	11781				Exp2_BBM1 only														1	1	1	1
CLPP_BACSU	P80244	ATP-dependent Clp protease proteolytic subunit	clpP	6.6	21682				Exp2_BBM1 only														1	1	1	1
RL7_BACSU	P02394	50S ribosomal protein L7/L12	rplL	8.94	12751		Exp1_BTM84 only		Exp2_BTM2 only						1	1	1	1	1	1	1	1
SUFB_BACSU	O32162	FeS cluster assembly protein SufB	sufB	2.8	52730				Exp2_BBM1 only														1	1	1	1
LEPS_BACSU	P28628	Signal peptidase I S	sipS	5.98	21047				Exp2_BBM1 only														1	1	1	1
YKNZ_BACSU	O31712	Uncharacterized ABC transporter permease YknZ	yknZ	2.52	42125				Exp2_BBM1 only														1	1	1	1
LIPA_BACSU	O32129	Lipoyl synthase	lipA	3.69	33921				Exp2_BBM1 only														1	1	1	1
YKTB_BACSU	Q45498	UPF0637 protein YktB	yktB	5.19	24616				Exp2_BBM1 only														1	1	1	1
YVCQ_BACSU	O06979	Sensor histidine kinase YvcQ	yvcQ	3.37	40180				Exp2_BBM1 only														1	1	1	1
DHA_BACSU	Q08352	Alanine dehydrogenase	ald	3.17	39684				Exp2_BBM1 only														1	1	1	1
YPMS_BACSU	P54179	Uncharacterized protein YpmS	ypmS	8.02	21088				Exp2_BBM1 only														1	1	1	1
YDGH_BACSU	P96706	Putative membrane protein YdgH	ydgH	1.47	95489				Exp2_BBM1 only														1	1	1	1
DHBF_BACSU	P45745	Dimodular nonribosomal peptide synthase	dhbF	0.5	263770				Exp2_BBM1 only														1	1	1	1
BUK_BACSU	P54532	Probable butyrate kinase	buk	3.31	39763				Exp2_BBM1 only														1	1	1	1
YCLF_BACSU	P94408	Uncharacterized transporter YclF	yclF	3.05	53250				Exp2_BBM1 only														1	1	1	1
SDHB_BACSU	P08066	Succinate dehydrogenase iron-sulfur subunit	sdhB	6.32	28418				Exp2_BBM1 only														1	1	1	1
RHO_BACSU	Q03222	Transcription termination factor Rho	rho	3.04	48629				Exp2_BBM1 only														1	1	1	1
COABC_BACSU	O35033	Probable coenzyme A biosynthesis bifunctional protein CoaBC	coaBC	3.45	43978				Exp2_BBM1 only														1	1	1	1
MANA1_BACSU	O31646	Mannose-6-phosphate isomerase ManA	manA	5.08	36003				Exp2_BBM1 only														1	1	1	1
FTSE_BACSU	O34814	Cell division ATP-binding protein FtsE	ftsE	3.95	25620				Exp2_BBM1 only														1	1	1	1
YVRG_BACSU	O34989	Sensor histidine kinase YvrG	yvrG	2.41	67799				Exp2_BBM1 only														1	1	1	1
WPRA_BACSU	P54423	Cell wall-associated protease	wprA	1.34	96488				Exp2_BBM1 only														1	1	1	1
YUBA_BACSU	O32086	Putative transport protein YubA	yubA	2.58	43611		Exp1_BTM84 only		Exp2_BBM1 only						1	1	1	1					1	1	1	1
CLSA_BACSU	P71040	Major cardiolipin synthase ClsA	clsA	1.87	55866				Exp2_BBM1 only														1	1	1	1
RODA_BACSU	P39604	Peptidoglycan glycosyltransferase RodA	rodA	2.54	43274		Exp1_BTM84 only								1	1	1	1
YUSP_BACSU	O32182	Uncharacterized MFS-type transporter YusP	yusP	2.59	57946				Exp2_BBM1 only														1	1	1	1
LDH_BACSU	P13714	L-lactate dehydrogenase	ldh	3.75	34802		Exp1_BTM84 only								1	1	1	1
MRAY_BACSU	Q03521	Phospho-N-acetylmuramoyl-pentapeptide-transferase	mraY	3.4	35527				Exp2_BBM1 only														1	1	1	1
HRCA_BACSU	P25499	Heat-inducible transcription repressor HrcA	hrcA	3.5	39028		Exp1_BTM84 only		Exp2_BBM1 only						1	1	1	1					1	1	1	1
YONS_BACSU	O31942	SPBc2 prophage-derived uncharacterized lipoprotein YonS	yonS	6.4	22253				Exp2_BBM1 only														1	1	1	1
SIGW_BACSU	Q45585	ECF RNA polymerase sigma factor SigW	sigW	6.42	21713				Exp2_BBM1 only														1	1	1	1
YDIS_BACSU	O34885	Type-2 restriction enzyme BsuMI component YdiS	ydiS	3.21	40033				Exp2_BBM1 only														1	1	1	1
PTSBC_BACSU	P05306	PTS system sucrose-specific EIIBC component	sacP	2.82	49397				Exp2_BBM1 only														1	1	1	1
RSBW_BACSU	P17904	Serine-protein kinase RsbW	rsbW	7.5	17993				Exp2_BBM1 only														1	1	1	1
FLIF_BACSU	P23447	Flagellar M-ring protein	fliF	2.05	59300				Exp2_BBM1 only														1	1	1	1
RLMN_BACSU	O34617	Probable dual-specificity RNA methyltransferase RlmN	rlmN	3.31	41570				Exp2_BBM1 only														1	1	1	1
RS12_BACSU	P21472	30S ribosomal protein S12	rpsL	7.97	15216		Exp1_BTM2 only		Exp2_BBM1 only		1	1	1	1									1	1	1	1
UPPP_BACSU	P94507	Undecaprenyl-diphosphatase	uppP	5.07	30345				Exp2_BBM1 only														1	1	1	1
RS10_BACSU	P21471	30S ribosomal protein S10	rpsJ	14.71	11666				Exp2_BTM2 only										1	1	1	1
XKDO_BACSU	P54334	Phage-like element PBSX protein XkdO	xkdO	0.53	145223				Exp2_BTM2 only										1	1	1	1
YOKF_BACSU	O32001	SPBc2 prophage-derived endonuclease YokF	yokF	3.72	33003				Exp2_BBM1 only														1	1	1	1
TSAD_BACSU	O05518	tRNA N6-adenosine threonylcarbamoyltransferase	tsaD	3.47	36842				Exp2_BBM1 only														1	1	1	1
YVRO_BACSU	O34979	Uncharacterized ABC transporter ATP-binding protein YvrO	yvrO	6.11	25478				Exp2_BBM1 only														1	1	1	1
YHDL_BACSU	O07581	Probable anti-sigma-M factor YhdL	yhdL	3.63	40581				Exp2_BBM1 only														1	1	1	1
KPRS_BACSU	P14193	Ribose-phosphate pyrophosphokinase	prs	4.1	34868				Exp2_BBM1 only														1	1	1	1
YHAP_BACSU	O07523	Uncharacterized protein YhaP	yhaP	2.63	45476				Exp2_BBM1 only														1	1	1	1
DHLE_BACSU	P54531	Leucine dehydrogenase	yqiT	3.02	39992				Exp2_BBM1 only														1	1	1	1
SCP2_BACSU	P81100	Stress response protein SCP2	yceC	5.03	21824				Exp2_BBM1 only														1	1	1	1
SECY_BACSU	P16336	Protein translocase subunit SecY	secY	1.62	47243				Exp2_BBM1 only														1	1	1	1
MAEN_BACSU	O05256	Na(+)-malate symporter	maeN	1.79	47824				Exp2_BBM1 only														1	1	1	1
TYPA_BACSU	O07631	GTP-binding protein TypA/BipA homolog	typA	2.29	68389				Exp2_BBM1 only														1	1	1	1
YXIF_BACSU	P42298	Uncharacterized protein YxiF	yxiF	5.13	18110				Exp2_BTM2 only										1	1	1	1
YABE_BACSU	P37546	Uncharacterized protein YabE	yabE	3.2	47711				Exp2_BBM1 only														1	1	1	1
RLMCD_BACSU	O31503	23S rRNA (uracil-C(5))-methyltransferase RlmCD	rlmCD	2.18	51819				Exp2_BBM1 only														1	1	1	1
SIGX_BACSU	P35165	ECF RNA polymerase sigma factor SigX	sigX	6.19	23223				Exp2_BBM1 only														1	1	1	1
RL29_BACSU	P12873	50S ribosomal protein L29	rpmC	19.7	7713				Exp2_BTM2 only										1	1	1	1
NFRA1_BACSU	P39605	FMN reductase (NADPH)	nfrA1	5.62	28320				Exp2_BBM1 only														1	1	1	1
TATAC_BACSU	O31804	Sec-independent protein translocase protein TatAc	tatAc	17.74	6844				Exp2_BBM1 only														1	1	1	1
YCKB_BACSU	P42400	Probable ABC transporter extracellular-binding protein YckB	yckB	3.83	31720				Exp2_BBM1 only														1	1	1	1
YFMS_BACSU	O06477	Putative sensory transducer protein YfmS	yfmS	5.59	30324				Exp2_BBM1 only														1	1	1	1
YKNY_BACSU	O31711	Uncharacterized ABC transporter ATP-binding protein YknY	yknY	6.09	25272				Exp2_BBM1 only														1	1	1	1
AROA_BACSU	P20691	3-phosphoshikimate 1-carboxyvinyltransferase	aroA	3.5	45240				Exp2_BBM1 only														1	1	1	1
ISPG_BACSU	P54482	4-hydroxy-3-methylbut-2-en-1-yl diphosphate synthase (flavodoxin)	ispG	2.92	40583				Exp2_BBM1 only														1	1	1	1
SYFB_BACSU	P17922	Phenylalanine--tRNA ligase beta subunit	pheT	1.62	87945				Exp2_BBM1 only														1	1	1	1
YQCB_BACSU	P45937	Uncharacterized protein YqcB	yqcB	12.22	10357		Exp1_BTM2 only				1	1	1	1
KGUA_BACSU	O34328	Guanylate kinase	gmk	6.86	23218				Exp2_BBM1 only														1	1	1	1
PDXK_BACSU	P39610	Pyridoxine kinase	pdxK	5.9	29017				Exp2_BBM1 only														1	1	1	1
SYN_BACSU	P39772	Asparagine--tRNA ligase	asnS	2.79	49084				Exp2_BBM1 only														1	1	1	1
ROCE_BACSU	P39137	Amino-acid permease RocE	rocE	2.78	51634				Exp2_BBM1 only														1	1	1	1
FTSW_BACSU	O07639	Probable peptidoglycan glycosyltransferase FtsW	ftsW	2.23	43732				Exp2_BBM1 only														1	1	1	1
CSSS_BACSU	O32193	Sensor histidine kinase CssS	cssS	2.88	52097				Exp2_BBM1 only														1	1	1	1
FNR_BACSU	P46908	Anaerobic regulatory protein	fnr	5.04	27218				Exp2_BBM1 only														1	1	1	1
YBFQ_BACSU	O31457	UPF0176 protein YbfQ	ybfQ	4.04	37265				Exp2_BBM1 only														1	1	1	1
YMXG_BACSU	Q04805	Uncharacterized zinc protease YmxG	ymxG	2.44	45995				Exp2_BBM1 only														1	1	1	1
MCSA_BACSU	P37569	Protein-arginine kinase activator protein	mcsA	4.86	21023				Exp2_BBM1 only														1	1	1	1
MURB_BACSU	P18579	UDP-N-acetylenolpyruvoylglucosamine reductase	murB	3.96	32808				Exp2_BBM1 only														1	1	1	1
RL15_BACSU	P19946	50S ribosomal protein L15	rplO	8.9	15383		Exp1_BTM84 only								1	1	1	1
MFD_BACSU	P37474	Transcription-repair-coupling factor	mfd	1.02	133812				Exp2_BBM1 only														1	1	1	1
ACNA_BACSU	P09339	Aconitate/2-methylaconitate hydratase	citB	1.1	99334				Exp2_BBM1 only														1	1	1	1
PBUO_BACSU	O34978	Guanine/hypoxanthine permease PbuO	pbuO	2.55	45420				Exp2_BBM1 only														1	1	1	1
RNJ1_BACSU	Q45493	Ribonuclease J1	rnjA	1.98	61517				Exp2_BBM1 only														1	1	1	1
FLIG_BACSU	P23448	Flagellar motor switch protein FliG	fliG	2.66	38191				Exp2_BBM1 only														1	1	1	1
PTMCB_BACSU	P42956	PTS system mannitol-specific EIICB component	mtlA	2.51	50185				Exp2_BBM1 only														1	1	1	1
RS14_BACSU	P12878	30S ribosomal protein S14	rpsN1	13.11	7246				Exp2_BTM2 only										1	1	1	1
SYR_BACSU	P46906	Arginine--tRNA ligase	argS	2.52	62723				Exp2_BBM1 only														1	1	1	1
YQHL_BACSU	P54510	Uncharacterized protein YqhL	yqhL	11.11	14565				Exp2_BBM1 only														1	1	1	1
CTSR_BACSU	P37568	Transcriptional regulator CtsR	ctsR	6.49	17744				Exp2_BBM1 only														1	1	1	1
RL2_BACSU	P42919	50S ribosomal protein L2	rplB	3.97	30274				Exp2_BTM2 only										1	1	1	1
YDJP_BACSU	O34592	AB hydrolase superfamily protein YdjP	ydjP	4.8	30509				Exp2_BBM1 only														1	1	1	1
G6PD_BACSU	P54547	Glucose-6-phosphate 1-dehydrogenase	zwf	2.04	55632				Exp2_BBM1 only														1	1	1	1
MLTG_BACSU	O34758	Endolytic murein transglycosylase	mltG	4.17	40502				Exp2_BBM1 only														1	1	1	1
YWFI_BACSU	P39645	Putative heme-dependent peroxidase YwfI	ywfI	4.72	29505				Exp2_BBM1 only														1	1	1	1
CWLO_BACSU	P40767	Peptidoglycan DL-endopeptidase CwlO	cwlO	2.11	51033				Exp2_BTM2 only										1	1	1	1
YQGFA_BACSU	P54488	Uncharacterized protein YqgF	yqgF	1.26	80142				Exp2_BBM1 only														1	1	1	1
MNTB_BACSU	O34338	Manganese transport system ATP-binding protein MntB	mntB	4.8	27881				Exp2_BBM1 only														1	1	1	1
PSTB1_BACSU	P46342	Phosphate import ATP-binding protein PstB 1	pstB1	3.85	29199				Exp2_BBM1 only														1	1	1	1
ACCC1_BACSU	P49787	Biotin carboxylase 1	accC1	3.33	49452				Exp2_BBM1 only														1	1	1	1
MURA2_BACSU	P19670	UDP-N-acetylglucosamine 1-carboxyvinyltransferase 2	murAB	3.26	46000				Exp2_BBM1 only														1	1	1	1
RSIX_BACSU	P35166	Anti-sigma-X factor RsiX	rsiX	2.99	41295				Exp2_BBM1 only														1	1	1	1
MSMR_BACSU	O34829	Uncharacterized HTH-type transcriptional regulator MsmR	msmR	4.36	38399				1										1	1	1	1	1	1	1	1
DAPA_BACSU	Q04796	4-hydroxy-tetrahydrodipicolinate synthase	dapA	4.48	31042				Exp2_BBM1 only														1	1	1	1
GLPD_BACSU	P18158	Aerobic glycerol-3-phosphate dehydrogenase	glpD	1.98	62568				Exp2_BBM1 only														1	1	1	1
YVCR_BACSU	O06980	Uncharacterized ABC transporter ATP-binding protein YvcR	yvcR	4.25	29038				Exp2_BBM1 only														1	1	1	1
LYTA_BACSU	Q02112	Membrane-bound protein LytA	lytA	14.71	11228				Exp2_BBM1 only														1	1	1	1
YOZV_BACSU	C0H423	Uncharacterized membrane protein YozV	yozV	13.92	9047				Exp2_BBM1 only														1	1	1	1
BIOF1_BACSU	O31777	8-amino-7-oxononanoate synthase 1	kbl	5.1	43284				Exp2_BBM1 only														1	1	1	1
YUXN_BACSU	P40950	Uncharacterized HTH-type transcriptional regulator YuxN	yuxN	3.44	33311				Exp2_BBM1 only														1	1	1	1
TAL_BACSU	P19669	Transaldolase	tal	5.66	22971				Exp2_BBM1 only														1	1	1	1
TASA_BACSU	P54507	Major biofilm matrix component	tasA	5.36	28305				Exp2_BTM2 only										1	1	1	1
PTAS_BACSU	P39646	Phosphate acetyltransferase	pta	4.95	34791				Exp2_BBM1 only														1	1	1	1
YJHA_BACSU	O34725	Uncharacterized lipoprotein YjhA	yjhA	5.16	23978				Exp2_BBM1 only														1	1	1	1
WAPA_BACSU	Q07833	tRNA nuclease WapA	wapA	0.69	258162				Exp2_BTM2 only										1	1	1	1
YDBT_BACSU	P96616	UPF0699 transmembrane protein YdbT	ydbT	3.25	56828				Exp2_BBM1 only														1	1	1	1
STA_BACSU	P37506	Streptothricin acetyltransferase A	satA	6.36	20393		Exp1_BTM84 only								1	2	2	2
RS16_BACSU	P21474	30S ribosomal protein S16	rpsP	12.22	10135				Exp2_BTM2 only										1	1	1	1
CISY_BACSU	P39119	Citrate synthase 1	citA	3.28	40952				Exp2_BBM1 only														1	1	1	1
YXIE_BACSU	P42297	Universal stress protein YxiE	yxiE	5.41	15942		Exp1_BTM2 only				1	1	1	1
MTNN_BACSU	O32028	5'-methylthioadenosine/S-adenosylhomocysteine nucleosidase	mtnN	6.06	25265				Exp2_BBM1 only														1	1	1	1
NAIP_BACSU	O34691	Putative niacin/nicotinamide transporter NaiP	naiP	3	43709				Exp2_BBM1 only														1	1	1	1
PYRR_BACSU	P39765	Bifunctional protein PyrR	pyrR	6.63	20263				Exp2_BBM1 only														1	1	1	1
RESD_BACSU	P35163	Transcriptional regulatory protein ResD	resD	3.75	27515				Exp2_BBM1 only														1	1	1	1
YCBN_BACSU	P42246	Uncharacterized ABC transporter ATP-binding protein YcbN	ycbN	4.23	34503				Exp2_BBM1 only														1	1	1	1
LUXS_BACSU	O34667	S-ribosylhomocysteine lyase	luxS	8.92	17714				Exp2_BBM1 only														1	1	1	1
YWTE_BACSU	P96741	5-amino-6-(5-phospho-D-ribitylamino)uracil phosphatase YwtE	ywtE	4.55	31588		Exp1_BTM2 only				1	1	1	1
DCTA_BACSU	P96603	C4-dicarboxylate transport protein	dctA	2.14	45441				Exp2_BBM1 only														1	1	1	1
YEAA_BACSU	O34803	Uncharacterized protein YeaA	yeaA	3.95	37731				Exp2_BBM1 only														1	1	1	1
CSHA_BACSU	P96614	DEAD-box ATP-dependent RNA helicase CshA	cshA	2.23	55330				Exp2_BTM2 only										1	1	1	1
YVCJ_BACSU	O06973	Nucleotide-binding protein YvcJ	yvcJ	2.71	33851				Exp2_BBM1 only														1	1	1	1
YQFU_BACSU	P54478	UPF0750 membrane protein YqfU	yqfU	4.44	32518				Exp2_BBM1 only														1	1	1	1
ODBA_BACSU	P37940	2-oxoisovalerate dehydrogenase subunit alpha	bfmBAA	3.03	36334				Exp2_BBM1 only														1	1	1	1
EFEM_BACSU	P39596	Probable iron uptake system component EfeM	efeM	3.64	42796				Exp2_BBM1 only														1	1	1	1
YDGK_BACSU	P96709	Uncharacterized MFS-type transporter YdgK	ydgK	2.49	42681				Exp2_BBM1 only														1	1	1	1
SCRB_BACSU	P07819	Sucrose-6-phosphate hydrolase	sacA	2.71	54814				Exp2_BBM1 only														1	1	1	1
GYRB_BACSU	P05652	DNA gyrase subunit B	gyrB	1.41	71504				Exp2_BTM2 only										1	1	1	1
YITU_BACSU	P70947	5-amino-6-(5-phospho-D-ribitylamino)uracil phosphatase YitU	yitU	4.44	30633				Exp2_BBM1 only														1	1	1	1
LTAS2_BACSU	O34952	Lipoteichoic acid synthase 2	ltaS2	2	74234				Exp2_BBM1 only														1	1	1	1
PYC_BACSU	Q9KWU4	Pyruvate carboxylase	pyc	1.39	127937				Exp2_BBM1 only														1	1	1	1
DHNA_BACSU	P42974	NADH dehydrogenase	ahpF	1.77	54874				Exp2_BTM2 only										1	1	1	1
PIT_BACSU	O34436	Probable low-affinity inorganic phosphate transporter	pit	6.01	35231		Exp1_BTM84 only								1	1	1	1
EFTS_BACSU	P80700	Elongation factor Ts	tsf	3.41	32354				Exp2_BTM2 only										1	1	1	1
YKWC_BACSU	O34948	Uncharacterized oxidoreductase YkwC	ykwC	4.17	30711				Exp2_BBM1 only														1	1	1	1
YHFQ_BACSU	C0SP94	Putative ABC transporter substrate-binding lipoprotein YhfQ	yhfQ	3.41	35489				Exp2_BBM1 only														1	1	1	1
YTZB_BACSU	O32065	Uncharacterized protein YtzB	ytzB	11.43	11667				Exp2_BBM1 only														1	1	1	1
YOLB_BACSU	O31993	SPBc2 prophage-derived uncharacterized protein YolB	yolB	16.1	13295				Exp2_BBM1 only														1	1	1	1
TYRA_BACSU	P20692	Prephenate dehydrogenase	tyrA	3.5	41434				Exp2_BBM1 only														1	1	1	1
LEPA_BACSU	P37949	Elongation factor 4	lepA	2.12	68587				Exp2_BBM1 only														1	1	1	1

## Sheet: Legend
Legend
Pep	Number of identified peptides
SC	Number of spectral counts
SSC	Number of specific spectral counts
WSC	weighted spectral counts
Exp1	Experiment 1
Exp2	Experiment 2
BTM2	WT Ctrl
BTM84	ΔyqgP + Yqgp-sfGFP
BBM1	ΔyqgP + Yqgp.S288A-sfGFP
	identified only in the positive co-IP with a minimum of 3 weighted spectral counts or enriched at least 5 times in positive co-IP compared to control one (BTM2) based on weighted spectral counts
