# Supplementary material for: Rhomboid intramembrane protease YqgP licenses bacterial membrane protein quality control as adaptor of FtsH AAA protease
Source: EMBO J. 2020 Jan 13;39(10):e102935. doi: 10.15252/embj.2019102935 (PMC7231995; doi:10.15252/embj.2019102935)
Supplement: Supplementary file 8 — Dataset EV3 [file EMBJ-39-e102935-s008.xlsx]

## Sheet: Dataset EV3
Dataset EV3:
Full NMR titration data of YqgPNTD by Mn2+, excerpt of which is displayed in Fig. 6C.

## Sheet: Mn data
Sequence	Group	I_297/299	I_295/299		CSP_297	CSP_295		spectrum no.	Mn [μM]
7	T	1.12312	1.05534		0.000223	0.000827		299
8	Y	1.10027	1.1088		0.002335	0.002593		297	10
9	W	1.00855	1.02909		0.000597	0.001116		295	40
10	K	1.03523	1.01061		0.000463	0.001077
11	I	1.05185	1.0217		0.000243	0.000631		NTD	400
12	A	0.978782	1.02607		0.000577	0.000661
13	A	1.01693	1.02105		0.000512	0.000571
14	X	0	0		0	0		CSP	chemical shift perturbation
15	L	1.0154	1.04986		0.000105	0.000911		I	peak intensity
16	V	0.985059	0.9843		0.000433	0.000634		I_(X/Y)	intensity ration (I/I0)
17	N	1.11585	1.14108		0.000272	0.000534
18	S	1.09299	1.0929		0.000296	0.001076
19	G	1.02113	0.985101		0.000318	0.000882
20	Y	0.989904	0.73195		0.00101	0.005651
21	G	0.983637	0.682747		0.000397	0.000525
22	V	0.975209	0.682413		0.000597	0.00087
23	I	1.05458	1.00148		0.000481	0.000129
24	Q	0.969857	0.849263		0.001864	0.000587
25	A	0.992518	0.547943		0.000819	0.000907
26	G	1.01045	0.768508		0.000134	0.000247
27	E	0.765745	0.203672		0.000149	0.001767
28	S	0.77609	0.192619		0.000608	0.002083
29	D	0.484436	0.035604		0.000423	0.000376
30	E	0.736382	0.173806		0.000581	0.002382
31	I	1.02939	0.933194		0.00044	0.000169
32	W	1.06401	1.01126		0.001095	0.002534
33	L	1.07284	1.02479		0.00085	0.000808
34	E	0.976082	0.831992		0.000983	0.000826
35	A	0.961107	0.534785		0.000307	0.001033
36	X	0	0		0	0
37	D	0.857657	0.417025		0.002377	0.016962
38	X	0	0		0	0
39	X	0	0		0	0
40	X	0	0		0	0
41	X	0	0		0	0
42	D	1.04112	1.05011		0.000151	0.001167
43	X	0	0		0	0
44	V	0.999322	1.04847		0.00065	0.000627
45	R	0.989786	1.01635		0.000879	0.001013
46	L	1.01416	0.970348		0.001034	0.002101
47	Y	1.09231	0.905467		0.002049	0.001168
48	K	0.876749	0.316998		0.00184	0.00754
49	H	0.692904	0.120641		0.002746	0.009363
50	D	0.210325	-0.008207		0.00295	0.004319
51	L	0.327467	0.020627		0.004858	0.005501
52	D	0.053161	-0.005705		0.000637	0.002261
53	F	0.311248	0.020128		0.003864	0.005046
54	X	0	0		0	0
55	Q	0.909433	0.538076		0.002631	0.004016
56	E	0.966592	0.763636		0.000938	0.000539
57	M	0.710748	0.202899		0.000399	0.009177
58	V	0.949241	0.528746		0.000119	0.00203
59	R	0.860849	0.44386		0.000542	0.003551
60	D	0.707106	0.174542		0.000476	0.005877
61	X	0	0		0	0
62	E	0.960574	0.628268		0.000216	0.001082
63	E	0.83746	0.328128		0.000264	0.003137
64	Q	0.916301	0.498843		0.000472	0.000866
65	A	0.981158	0.820613		0.000422	0.000359
66	E	0.919808	0.561825		0.000516	0.000842
67	R	0.960809	0.621376		0.000169	0.000535
68	V	1.01833	0.953137		0.000338	0.000434
69	E	0.994154	0.925021		0.001586	0.001653
70	R	1.0142	0.869545		0.000954	0.001232
71	V	1.02873	0.964226		0.000447	0.001065
72	R	0.996655	0.94634		0.000674	0.000836
73	H	0.979433	0.834044		0.000878	0.001053
74	Q	0.986689	0.807421		0.000784	0.001038
75	L	1.0306	0.973692		0.000351	0.001065
76	G	0.990711	0.959496		0.000351	0.001132
77	R	0.979937	0.928356		0.000222	0.001149
78	X	0	0		0	0
79	R	1.04388	1.03565		0.000378	0.000799
80	X	0	0		0	0
81	K	0.982282	0.880224		0.00077	0.000235
82	L	1.08601	1.05483		0.000539	0.000781
83	L	0.993363	0.977843		0.000688	0.000788
84	N	0.994101	0.977323		0.00108	0.001556
85	V	0.980794	0.949984		0.001271	0.00149
86	F	0.99013	0.900278		0.000616	0.001257
87	F	1.00578	0.661919		0.000306	0.001796
88	S	0.940039	0.670169		0.00111	0.000445
89	T	0.669144	0.124913		0.00067	0.008007
90	E	0.485401	0.061472		0.000695	0.010749
91	A	0.829415	0.279509		2.1e-05	0.003297
92	X	0	0		0	0
93	V	0.597734	0.044399		0.00071	0.002753
94	X	0	0		0	0
95	X	0	0		0	0
96	W	0.900807	0.470498		0.000649	0.002744
97	E	0.757232	0.237735		0.000938	0.002341
98	E	0.886084	0.363842		0.000642	0.001062
99	I	1.00952	0.845508		0.001372	0.00212
100	A	1.00728	0.925962		0.000684	0.002082
101	K	1.0324	0.926964		0.000651	0.001109
102	K	0.989474	0.885795		0.000511	0.001293
103	T	0.980952	0.795207		0.00074	0.001096
104	F	1.0587	0.920305		0.002029	0.000723
105	E	0.960584	0.932585		0.000761	0.000546
106	K	1.022	1.00459		0.000147	0.000627
107	X	0	0		0	0
108	T	0.995679	0.992847		0.000839	0.001157
109	X	0	0		0	0
110	S	0.998116	1.04721		0.001322	0.001713
111	V	1.04808	0.988259		0.000724	0.000543
112	E	1.05659	1.02197		0.000923	0.001014
113	X	0	0		0	0
114	X	0	0		0	0
115	X	0	0		0	0
116	V	0.991463	0.899509		0.00101	0.001887
117	R	1.04167	0.995295		0.000816	0.0011
118	G	1.04284	0.773178		0.000771	0.000776
119	T	1.00248	0.878266		0.000486	0.001123
120	M	1.00849	0.967801		0.000258	0.000798
121	L	0.984923	0.971493		0.000165	0.000851
122	R	1.00726	1.02865		0.000106	0.000853
123	X	0	0		0	0
124	D	1.09779	1.10312		0.000261	0.000644
125	L	1.05402	1.07577		0.000814	0.000933
126	Q	1.01821	1.02434		0.000541	0.000726
127	A	0.979626	0.951148		0.000305	0.000678
128	V	1.02734	0.973759		0.000684	0.001569
129	F	1.04382	1.08119		0.000695	0.001037
130	X	0	0		0	0
131	S	1.05848	1.02313		0.002296	0.001638
132	F	1.04562	1.04296		0.000337	0.001107
133	R	1.02237	1.06441		0.00023	0.00062
134	T	1.03535	0.966726		0.00051	0.000803
135	E	1.02175	0.910923		0.000686	0.001104
136	D	0.952475	0.61118		0.001154	0.001086
137	X	0	0		0	0
138	X	0	0		0	0
139	E	0.908511	0.68329		0.002907	0.005588
140	E	0.922641	0.475673		0.000394	0.00143
141	H	0.895033	0.521071		0.000293	0.001835
142	A	1.00804	0.829444		0.000449	0.001076
143	X	0	0		0	0
144	X	0	0		0	0
145	E	1.01856	0.972948		0.000388	0.001597
146	N	0.998761	1.0018		0.000786	0.000593
147	A	0.998713	1.05774		0.001018	0.001348
148	X	0	0		0	0
149	X	0	0		0	0
150	A	1.03221	1.02908		0.000885	0.000475
151	R	1.0232	1.01452		0.001033	0.001043
152	X	0	0		0	0
153	R	1.0348	1.02616		0.00026	0.000667
154	F	1.05239	1.05866		0.000335	0.000829
155	L	1.05354	1.10288		0.000382	0.000766
156	S	0.999325	0.996685		0.000521	0.001167
157	L	1.00284	1.02548		0.000162	0.000839
158	V	0.981671	0.988132		0.000676	0.000441
159	L	0.997748	0.958791		0.000191	0.000822
160	K	1.02991	1.02907		0.00279	0.001527
161	X	0	0		0	0
162	E	0.987506	0.841986		0.000421	0.000738
163	X	0	0		0	0
164	X	0	0		0	0
165	X	0	0		0	0
166	K	1.02618	1.00303		0.000149	0.000768
167	T	1.02025	0.978705		0.00105	0.000773
168	E	0.978339	0.774317		0.000407	0.000813
169	A	0.971002	0.75575		0.000493	0.001093
170	A	1.01305	0.939104		0.000621	0.000672
171	V	1.02369	0.961825		0.000101	0.000785
172	F	1.03274	0.987832		0.000279	0.000839
173	Q	0.962856	0.647048		0.000598	0.002331
174	X	0	0		0	0
175	G	1.21471	0.959255		0.002869	0.001845
176	K	0.996521	0.90122		0.000309	0.000655
177	L	0.984462	0.843453		0.000523	0.001242
178	X	0	0		0	0
179	R	0.964332	0.839326		0.000281	0.002179
180	E	0.874271	0.473458		0.000323	5.7e-05
181	N	0.895726	0.573772		0.000121	0.000837
182	L	0.965846	0.747614		0.000137	0.000832
183	Y	1.00381	0.904613		0.000254	0.001018
184	F	0.983688	0.808595		0.000313	0.000754
185	Q	0.855833	0.353244		0.000436	0.003473
